# Supplementary material for: Methane oxidation to ethanol by a molecular junction photocatalyst
Source: Nature. 2025 Jan 20;639(8054):368–74. doi: 10.1038/s41586-025-08630-x (PMC11903337; doi:10.1038/s41586-025-08630-x)
Supplement: Supplementary file 2 — Source Data Fig. 1 [file 41586_2025_8630_MOESM2_ESM.xlsx]

## Sheet: Fig.1d
ms	32	18	46
0	2.05e-09	9.6735e-12	-2.29e-14
46900	2.17656e-09	-6.54501e-13	-3.14e-14
93700	2.03671e-09	1.90169e-11	-1.1e-14
141000	2.47577e-09	1.8693e-11	5.84e-14
188000	2.64374e-09	2.83688e-11	3.39e-15
234000	2.65703e-09	8.04121e-12	-4e-15
281000	2.775e-09	7.71365e-12	-2.29e-14
328000	2.76406e-09	-2.61392e-12	-3.14e-14
375000	2.6664e-09	1.70585e-11	-1.1e-14
422000	2.54531e-09	-3.32691e-11	5.84e-14
469000	2.4875e-09	1.64034e-11	3.39e-15
516000	2.38437e-09	-3.92053e-12	-4e-15
563000	2.31093e-09	-1.42448e-11	-8.15e-15
609000	2.24295e-09	5.42766e-12	2.08e-14
656000	2.22735e-09	-4.89991e-12	5.73e-14
703000	2.1328e-09	3.47725e-11	-1.34e-14
750000	2.11874e-09	-5.55504e-12	-7.25e-15
797000	2.07577e-09	1.41174e-11	2.24e-14
844000	2.05312e-09	-1.62102e-11	3.72e-15
891000	2.03203e-09	2.34659e-11	-1.18e-14
938000	1.99766e-09	2.31453e-11	2.4e-15
984000	1.96874e-09	2.81012e-12	2.46e-14
1030000	1.96406e-09	3.24616e-11	1.07e-14
1080000	1.92422e-09	3.21497e-11	2.5e-14
1130000	1.88045e-09	1.18344e-11	6.01e-15
1170000	1.88047e-09	2.14859e-11	6.68e-15
1220000	1.87969e-09	5.1174e-11	1.32e-14
1270000	1.84608e-09	-9.14134e-12	-5.73e-15
1310000	1.84295e-09	2.05467e-11	1.01e-14
1360000	1.83359e-09	3.02314e-11	-6.52e-15
1400000	1.8125e-09	9.88294e-12	3.18e-14
1450000	1.8e-09	1.95345e-11	6.46e-15
1500000	1.7875e-09	-1.07775e-11	-1.01e-14
1550000	1.79374e-09	-3.10928e-11	1.58e-15
1590000	1.77656e-09	1.85587e-11	9.57e-15
1640000	1.76014e-09	-1.75322e-12	2.56e-14
1690000	1.76562e-09	-1.20685e-11	4.35e-14
1730000	1.7453e-09	1.7583e-11	1.06e-14
1780000	1.7289e-09	-1.27289e-11	3.29e-15
1830000	1.7414e-09	-3.04424e-12	-8.55e-15
1870000	1.74766e-09	-3.39272e-12	6.53e-15
1920000	1.71014e-09	6.29533e-12	-3.05e-14
1970000	1.725e-09	-4.01997e-12	-6.38e-15
2010000	1.71562e-09	5.63155e-12	-1.34e-14
2060000	1.69374e-09	1.53196e-11	3.71e-14
2110000	1.70703e-09	-1.49957e-11	8.29e-16
2150000	1.73124e-09	3.46558e-11	7.91e-16
2200000	1.69374e-09	-1.56926e-11	1.99e-15
2250000	1.69843e-09	-6.0046e-12	1.92e-14
2300000	1.70624e-09	1.42331e-11	-1.28e-14
2340000	1.70547e-09	-5.0439e-12	1.11e-14
2390000	1.7e-09	-1.44987e-11	-2.29e-14
2440000	1.68124e-09	-1.37425e-11	-3.14e-14
2480000	1.69687e-09	2.69805e-11	-1.1e-14
2530000	1.6875e-09	1.75257e-11	5.84e-14
2580000	1.70624e-09	8.28189e-12	3.39e-15
2620000	1.70078e-09	-9.95113e-13	-4e-15
2670000	1.68124e-09	-2.04499e-11	-2.29e-14
2720000	1.68828e-09	-1.96937e-11	-3.14e-14
2760000	1.69452e-09	-1.89707e-11	-1.1e-14
2810000	1.71406e-09	1.15745e-11	5.84e-14
2860000	1.66641e-09	1.23307e-11	3.39e-15
2900000	1.66014e-09	-6.94633e-12	-4e-15
2950000	1.67735e-09	1.37767e-11	-8.15e-15
3000000	1.6625e-09	1.43219e-11	2.08e-14
3050000	1.675e-09	5.07807e-12	5.73e-14
3090000	1.66562e-09	5.80107e-12	-1.34e-14
3140000	1.68203e-09	-2.36537e-11	-7.25e-15
3190000	1.67266e-09	-2.89754e-12	2.24e-14
3230000	1.63593e-09	-1.21745e-11	3.72e-15
3280000	1.675e-09	8.37069e-12	-1.18e-14
3330000	1.65937e-09	1.91269e-11	2.4e-15
3370000	1.66562e-09	9.84985e-12	2.46e-14
3420000	1.65937e-09	-9.60492e-12	1.07e-14
3470000	1.63124e-09	-8.84875e-12	2.5e-14
3510000	1.63672e-09	-2.81258e-11	6.01e-15
3560000	1.65156e-09	2.24195e-11	6.68e-15
3610000	1.65235e-09	3.17564e-12	1.32e-14
3650000	1.62812e-09	3.89864e-12	-5.73e-15
3700000	1.61641e-09	-2.55561e-11	1.01e-14
3750000	1.66562e-09	1.52e-11	-6.52e-15
3790000	1.67421e-09	-2.4077e-11	3.18e-14
3840000	1.66406e-09	-3.3354e-11	6.46e-15
3890000	1.68985e-09	1.71913e-11	-1.01e-14
3940000	1.3125e-08	-3.04457e-11	1.69e-14
3980000	8.01e-08	2.49171e-11	1.82e-14
4030000	7.98e-08	5.07818e-11	1.61e-14
4080000	8.13e-08	6.67987e-11	1.43e-14
4120000	8.09e-08	8.33997e-11	2.85e-14
4170000	8.1e-08	1.29264e-10	7.47e-14
4220000	8.09e-08	1.75281e-10	5.63e-14
4260000	8.04e-08	1.91882e-10	7.68e-14
4310000	8e-08	2.17747e-10	8.93e-14
4360000	8.06e-08	2.43764e-10	9.75e-14
4400000	8.11e-08	2.80365e-10	1.02e-13
4450000	7.96e-08	2.9623e-10	9.75e-14
4500000	7.96e-08	3.22247e-10	5.92e-14
4540000	7.97e-08	3.98847e-10	9.1e-14
4590000	8e-08	4.05448e-10	1.13e-13
4640000	7.97e-08	4.41313e-10	1.3e-13
4690000	7.96e-08	4.5733e-10	9.45e-14
4730000	7.94e-08	5.03931e-10	1.2e-13
4780000	7.96e-08	5.09796e-10	1.11e-13
4830000	7.98e-08	5.05813e-10	1.28e-13
4870000	7.97e-08	5.62414e-10	1.38e-13
4920000	7.99e-08	5.58278e-10	8.31e-14
4970000	8.04e-08	5.94295e-10	1.02e-13
5010000	8.1e-08	6.10896e-10	1.38e-13
5060000	8.01e-08	5.86761e-10	1.29e-13
5110000	8.12e-08	6.12778e-10	1.07e-13
5150000	8.05e-08	6.09379e-10	9.71e-14
5200000	8.04e-08	5.9598e-10	8.89e-14
5250000	8.09e-08	6.51844e-10	7.3e-14
5300000	8.12e-08	6.17861e-10	1.09e-13
5340000	8.04e-08	6.84462e-10	7.47e-14
5390000	8.06e-08	6.90327e-10	5.63e-14
5440000	7.94e-08	6.76344e-10	7.68e-14
5480000	7.99e-08	6.82945e-10	8.93e-14
5530000	8.08e-08	7.0881e-10	9.75e-14
5580000	8.02e-08	7.14826e-10	1.02e-13
5620000	7.94e-08	7.11427e-10	9.75e-14
5670000	7.98e-08	7.37292e-10	5.92e-14
5720000	8.02e-08	7.23309e-10	9.1e-14
5760000	7.84e-08	7.3991e-10	1.13e-13
5810000	7.86e-08	7.35775e-10	1.3e-13
5860000	8e-08	7.11792e-10	9.45e-14
5900000	7.91e-08	7.38393e-10	1.2e-13
5950000	7.97e-08	7.34993e-10	1.11e-13
6000000	7.94e-08	7.40858e-10	1.28e-13
6050000	7.85e-08	7.46875e-10	1.38e-13
6090000	7.95e-08	7.63476e-10	8.31e-14
6140000	7.94e-08	7.29341e-10	1.02e-13
6190000	7.93e-08	7.55358e-10	1.38e-13
6230000	7.82e-08	7.61959e-10	1.29e-13
6280000	7.94e-08	7.67823e-10	1.76e-14
6330000	8.07e-08	7.7384e-10	4.18e-14
6370000	7.94e-08	7.60441e-10	7.67e-14
6420000	7.82e-08	7.16306e-10	1e-13
6470000	7.87e-08	7.42323e-10	8.23e-14
6510000	7.86e-08	7.38924e-10	1.07e-13
6560000	7.89e-08	7.64789e-10	9.71e-14
6610000	7.81e-08	7.80805e-10	8.89e-14
6650000	7.84e-08	7.47406e-10	7.3e-14
6700000	7.89e-08	7.54007e-10	1.09e-13
6750000	7.85e-08	7.29872e-10	7.47e-14
6800000	7.92e-08	7.65889e-10	5.63e-14
6840000	7.97e-08	7.4249e-10	7.68e-14
6890000	7.87e-08	7.68355e-10	8.93e-14
6940000	8.17e-08	7.64372e-10	9.75e-14
6980000	8.08e-08	7.20972e-10	1.02e-13
7030000	8.1e-08	7.56837e-10	9.75e-14
7080000	7.99e-08	7.32854e-10	5.92e-14
7120000	8.11e-08	7.49455e-10	9.1e-14
7170000	7.99e-08	7.2532e-10	1.13e-13
7220000	8.1e-08	7.31337e-10	1.3e-13
7260000	7.97e-08	7.07938e-10	9.45e-14
7310000	8.08e-08	7.03802e-10	1.2e-13
7360000	8.03e-08	7.09819e-10	1.11e-13
7400000	7.95e-08	7.1642e-10	1.28e-13
7450000	8.09e-08	7.43021e-10	1.38e-13
7500000	7.97e-08	7.38886e-10	8.31e-14
7550000	7.95e-08	7.14903e-10	1.02e-13
7590000	7.99e-08	7.21504e-10	1.38e-13
7640000	8.04e-08	7.37369e-10	1.29e-13
7690000	8.02e-08	7.23385e-10	9.36e-14
7730000	8.06e-08	7.09986e-10	1.17e-13
7780000	8.11e-08	7.05851e-10	1.28e-13
7830000	8.01e-08	7.11868e-10	1.23e-13
7870000	8e-08	7.18469e-10	1.26e-13
7920000	8.03e-08	7.34334e-10	1.31e-13
7970000	8.07e-08	6.90351e-10	1.51e-13
8010000	8.02e-08	7.16951e-10	1.56e-13
8060000	8.05e-08	6.92816e-10	1.24e-13
8110000	8.01e-08	7.38833e-10	1.37e-13
8150000	7.98e-08	6.95434e-10	9.97e-14
8200000	7.98e-08	7.12035e-10	1.33e-13
8250000	8.01e-08	6.879e-10	1.4e-13
8300000	8.06e-08	7.03917e-10	1.09e-13
8340000	8e-08	6.80518e-10	1.04e-13
8390000	7.99e-08	7.06382e-10	8.55e-14
8440000	8.03e-08	7.32399e-10	1.42e-13
8480000	7.89e-08	6.69e-10	1.26e-13
8530000	7.92e-08	6.94865e-10	1.67e-13
8580000	8.03e-08	7.20882e-10	1.45e-13
8620000	7.92e-08	6.97483e-10	1.2e-13
8670000	7.97e-08	6.63348e-10	1.15e-13
8720000	7.98e-08	6.79364e-10	1.38e-13
8760000	7.93e-08	6.85965e-10	1.27e-13
8810000	7.83e-08	7.0183e-10	1.13e-13
8860000	7.92e-08	6.67847e-10	1.17e-13
8900000	7.97e-08	6.94448e-10	1.15e-13
8950000	7.96e-08	7.01049e-10	1.31e-13
9000000	7.81e-08	6.96914e-10	1.02e-13
9050000	8.01e-08	6.82931e-10	1.03e-13
9090000	7.91e-08	6.69531e-10	1.24e-13
9140000	7.99e-08	6.75396e-10	1.17e-13
9190000	8e-08	6.91413e-10	1.42e-13
9230000	8.06e-08	6.78014e-10	1.83e-13
9280000	7.88e-08	6.63879e-10	1.66e-13
9330000	7.99e-08	6.89896e-10	1.31e-13
9370000	8.06e-08	6.86497e-10	1.61e-13
9420000	7.95e-08	6.92361e-10	1.38e-13
9470000	7.87e-08	6.68378e-10	1.38e-13
9510000	7.81e-08	6.84979e-10	1.46e-13
9560000	7.81e-08	6.70844e-10	1.52e-13
9610000	7.79e-08	6.86861e-10	1.46e-13
9650000	7.81e-08	6.43462e-10	1.31e-13
9700000	7.79e-08	6.90063e-10	1.29e-13
9750000	7.94e-08	6.45927e-10	1.34e-13
9800000	7.81e-08	6.41944e-10	1.46e-13
9840000	7.98e-08	6.48545e-10	9.85e-14
9890000	8.05e-08	6.7441e-10	8.9e-14
9940000	8.09e-08	6.68218e-10	1.36e-13
9980000	8.13e-08	6.56748e-10	1.27e-13
10000000	8e-08	6.42588e-10	8.9e-14
10100000	8.13e-08	6.5995e-10	1.06e-13
10100000	8.08e-08	6.7579e-10	1.2e-13
10200000	7.95e-08	6.93152e-10	9.05e-14
10200000	8e-08	6.98992e-10	9.82e-14
10300000	7.98e-08	6.86354e-10	1.19e-13
10300000	8.02e-08	7.02194e-10	1.13e-13
10400000	7.94e-08	6.72194e-10	1.14e-13
10400000	7.92e-08	6.79556e-10	1.26e-13
10400000	8.03e-08	7.05396e-10	1.03e-13
10500000	8.12e-08	7.02757e-10	1.04e-13
10500000	8.03e-08	6.98598e-10	1.16e-13
10600000	7.97e-08	6.65959e-10	1.27e-13
10600000	7.95e-08	6.71799e-10	9.54e-14
10700000	8.11e-08	6.59161e-10	1.11e-13
10700000	8.06e-08	6.55001e-10	1.31e-13
10800000	8.04e-08	6.22363e-10	1.08e-13
10800000	8.06e-08	6.68203e-10	1.06e-13
10900000	8.06e-08	6.45565e-10	6.98e-14
10900000	8.11e-08	6.21405e-10	1.42e-13
11000000	8e-08	6.48767e-10	1.23e-13
11000000	8.1e-08	6.34607e-10	9.6e-14
11100000	8e-08	6.11968e-10	9.4e-14
11100000	8.14e-08	5.97809e-10	1.08e-13
11200000	8.12e-08	5.87809e-10	1.09e-13
11200000	7.97e-08	5.7517e-10	1.04e-13
11200000	8.05e-08	6.0101e-10	1.04e-13
11300000	7.95e-08	6.18372e-10	1.05e-13
11300000	8.05e-08	5.84212e-10	6.55e-14
11400000	7.88e-08	5.81574e-10	1.18e-13
11400000	7.85e-08	5.77414e-10	1.22e-13
11500000	7.96e-08	5.74776e-10	1.33e-13
11500000	7.95e-08	5.70616e-10	1.32e-13
11600000	7.87e-08	5.77978e-10	1.15e-13
11600000	8.01e-08	5.73818e-10	1.08e-13
11700000	7.99e-08	5.7118e-10	1.13e-13
11700000	7.96e-08	5.5702e-10	1.44e-13
11800000	8.02e-08	5.54381e-10	1.3e-13
11800000	7.92e-08	5.50222e-10	1.27e-13
11900000	7.89e-08	5.50222e-10	9.31e-14
11900000	7.83e-08	5.47583e-10	1.35e-13
11900000	7.86e-08	5.33423e-10	1.01e-13
12000000	7.89e-08	5.70785e-10	8.94e-14
12000000	7.86e-08	5.46625e-10	1.39e-13
12100000	7.88e-08	5.83987e-10	1.41e-13
12100000	8.01e-08	5.59827e-10	9.55e-14
12200000	7.93e-08	5.57189e-10	7.15e-14
12200000	7.86e-08	5.53029e-10	1.16e-13
12300000	7.92e-08	5.30391e-10	1.11e-13
12300000	7.96e-08	5.36231e-10	1.23e-13
12400000	1.6039e-08	5.73592e-10	8.19e-14
12400000	1.5996e-08	5.39433e-10	9.45e-14
12500000	1.6125e-08	4.46794e-10	8e-14
12500000	1.6039e-08	3.52635e-10	8.97e-14
12600000	1.5953e-08	3.89996e-10	9.43e-14
12600000	1.5953e-08	3.45836e-10	1.13e-13
12700000	1.5953e-08	3.65836e-10	7.72e-14
12700000	1.5996e-08	3.33198e-10	1.03e-13
12700000	1.5738e-08	3.79038e-10	3.16e-14
12800000	1.5695e-08	3.564e-10	7.78e-14
12800000	1.5953e-08	3.4224e-10	5.52e-14
12900000	1.6039e-08	3.39602e-10	5.22e-14
12900000	1.5953e-08	3.55442e-10	4.4e-14
13000000	1.5953e-08	3.42804e-10	7.2e-14
13000000	1.5953e-08	3.18644e-10	3.81e-14
13100000	1.5996e-08	3.16005e-10	1.14e-14
13100000	1.5738e-08	2.91846e-10	7.11e-14
13200000	1.5695e-08	2.59207e-10	3.05e-14
13200000	1.5953e-08	2.65047e-10	2.85e-14
13300000	1.5652e-08	2.72409e-10	1.77e-14
13300000	1.6125e-08	2.48249e-10	8.65e-15
13400000	1.6039e-08	2.68249e-10	2.33e-14
13400000	1.5953e-08	2.85611e-10	2.48e-14
13400000	1.5953e-08	2.61451e-10	8.07e-15
13500000	1.5953e-08	2.68813e-10	-2.57e-15
13500000	1.5996e-08	2.4653e-10	3.82e-14
13600000	1.5738e-08	2.32015e-10	1.2e-14
13600000	1.5695e-08	2.27855e-10	5.9e-16
13700000	1.5953e-08	2.25216e-10	2.34e-14
13700000	1.5652e-08	2.22376e-10	-6.79e-15
13800000	1.5953e-08	2.21974e-10	1.23e-14
13800000	1.5953e-08	2.23368e-10	-1.11e-14
13900000	1.5953e-08	2.1073e-10	-3.52e-14
13900000	1.5996e-08	2.07436e-10	4.31e-14
14000000	1.5738e-08	2.05172e-10	5.15e-14
14000000	1.5695e-08	2.04411e-10	3.87e-14
14100000	1.5953e-08	1.98511e-10	-6.24e-16
14100000	1.5652e-08	1.95482e-10	2.5e-14
14100000	1.6168e-08	1.94808e-10	-2.83e-14
14200000	1.6039e-08	1.84527e-10	3.5e-14
14200000	1.5996e-08	1.67833e-10	3.81e-14
14300000	1.6125e-08	1.62172e-10	-7.76e-15
14300000	1.6039e-08	5.8843e-11	-1.22e-14
14400000	1.5953e-08	5.82104e-11	-3.52e-15
14400000	1.5953e-08	4.95117e-11	2.64e-14
14500000	1.5953e-08	6.90191e-11	1.14e-14
14500000	1.5996e-08	9.25705e-11	4.76e-15
14600000	1.5738e-08	7.84978e-11	4.03e-15
14600000	1.5695e-08	9.33092e-11	2.01e-14
14700000	1.5953e-08	1.02077e-10	3.06e-14
14700000	1.5652e-08	9.6078e-11	-1.53e-14
14800000	1.5867e-08	9.81294e-11	-1.66e-14
14900000	1.5695e-08	9.68277e-11	-1.87e-14
14900000	1.5695e-08	7.40091e-11	5.96e-15
15000000	1.5824e-08	7.53865e-11	1.05e-14
15000000	1.5738e-08	4.78778e-11	1.77e-14
15100000	1.5652e-08	9.09052e-11	-3.24e-14
15100000	1.5738e-08	4.86166e-11	-1.03e-14
15200000	1.5738e-08	6.47639e-11	1.79e-14
15200000	1.5738e-08	5.40563e-11	5.15e-15
15300000	1.5738e-08	4.40137e-11	2.5e-15
15300000	1.5609e-08	8.16961e-11	2.1e-14
15400000	1.5437e-08	1.31443e-10	-2.03e-14
15400000	1.548e-08	1.08635e-10	-1.27e-14
15500000	1.5394e-08	1.31506e-10	-1.59e-14
15600000	1.5351e-08	1.06684e-10	-4.33e-14
15600000	1.5394e-08	8.99249e-11	1.29e-15
15700000	1.5437e-08	7.71823e-11	-4.13e-14
15700000	1.5437e-08	5.57237e-11	1.46e-14
15800000	1.5437e-08	5.1072e-11	5.45e-15
15800000	1.5566e-08	6.79034e-11	-1.09e-14
15900000	1.548e-08	6.32208e-11	1.76e-14
15900000	1.5695e-08	9.41622e-11	2.37e-14
16000000	1.5437e-08	1.0629e-10	-6.45e-15
16000000	1.5652e-08	6.39909e-11	1.52e-14
16100000	1.5222e-08	7.74583e-11	3.28e-15
16100000	1.5179e-08	7.88607e-11	-2.08e-14
16200000	1.5136e-08	8.2258e-11	-3.99e-16
16200000	1.5351e-08	4.80094e-11	-2.09e-14
16300000	1.5222e-08	8.19307e-11	-8.4e-15
16400000	1.5265e-08	3.0238e-11	3.46e-17
16400000	1.5351e-08	5.41291e-11	8.54e-15
16500000	1.5351e-08	3.39964e-11	1.01e-14
16500000	1.5222e-08	3.83964e-11	-1.03e-14
16600000	1.5265e-08	3.57338e-11	-3.26e-14
16600000	1.5351e-08	3.67738e-11	-2.35e-14
16700000	1.5351e-08	5.15912e-11	1.02e-14
16700000	1.5394e-08	8.55412e-11	7.14e-15
16800000	1.5136e-08	1.03719e-10	-9.82e-15
16800000	1.5179e-08	1.2895e-10	-5.26e-15
16900000	1.4878e-08	1.16227e-10	2.02e-14
16900000	1.5136e-08	8.1657e-11	-2.8e-15
17000000	1.5265e-08	8.2017e-11	7.28e-15
17100000	1.5136e-08	5.21895e-11	7.91137e-15
17100000	1.5179e-08	6.46495e-11	-1.69815e-14
17200000	1.5007e-08	5.25979e-11	-2.22347e-14
17200000	1.505e-08	9.05989e-11	1.91424e-14
17300000	1.5222e-08	5.43462e-11	-4.36805e-14
17300000	1.5136e-08	6.14363e-11	4.05567e-14
17400000	1.5007e-08	5.34036e-11	-1.17116e-14
17400000	1.5265e-08	1.12245e-10	-3.18451e-15
17500000	1.5265e-08	6.0532e-11	-1.79877e-14
17500000	1.505e-08	9.0462e-11	1.49092e-14
17600000	1.5007e-08	5.42094e-11	-5.17372e-15
17600000	1.5007e-08	9.21994e-11	-1.55266e-14
17700000	1.4921e-08	3.00894e-11	-5.6495e-15
17800000	1.5007e-08	8.65678e-11	1.29427e-13
17800000	1.4921e-08	4.72878e-11	-1.48355e-14
17900000	1.4964e-08	3.52252e-11	3.20216e-14
17900000	1.4878e-08	3.76052e-11	-9.06133e-15
18000000	1.4921e-08	3.38357e-12	9.65777e-16
18000000	1.4878e-08	-9.56402e-13	-7.78711e-15
18100000	1.5093e-08	-2.25904e-12	6.37973e-15
18100000	1.4835e-08	-1.22902e-12	1.35268e-14
18200000	1.4921e-08	5.53934e-12	-4.09606e-15
18200000	1.462e-08	5.56309e-11	-2.56489e-14
18300000	1.4577e-08	1.19983e-11	2.03579e-14
18300000	1.419e-08	5.99961e-11	-6.675e-15
18400000	1.4534e-08	3.98635e-11	-2.40679e-14
18400000	1.4534e-08	-6.78921e-12	-2.86078e-15
18500000	1.462e-08	4.26822e-11	5.58606e-15
18600000	1.4577e-08	8.2893e-11	2.67729e-14
18600000	1.4319e-08	1.67964e-10	0
18700000	1.4405e-08	2.51185e-10	4.68763e-14
18700000	1.4792e-08	3.01327e-10	6.54327e-14
18800000	1.462e-08	4.50387e-10	6.2949e-14
18800000	1.4706e-08	5.01189e-10	1.26055e-13
18900000	1.4792e-08	6.086e-10	9.94817e-14
18900000	1.4362e-08	7.57503e-10	2.07618e-13
19000000	1.4534e-08	8.54154e-10	6.24244e-14
19000000	1.4448e-08	9.61096e-10	7.41908e-14
19100000	1.4448e-08	1.02885e-09	2.47471e-14
19100000	1.4491e-08	1.11795e-09	3.85935e-14
19200000	1.4534e-08	1.21778e-09	2.15298e-14
19300000	1.4706e-08	1.24053e-09	3.42065e-14
19300000	1.4663e-08	1.37192e-09	2.62728e-14
19400000	1.4534e-08	1.45518e-09	5.57775e-14
19400000	1.4491e-08	1.46497e-09	3.46038e-14
19500000	1.4405e-08	1.53472e-09	2.10305e-14
19500000	1.4448e-08	1.61181e-09	1.13068e-14
19600000	1.4276e-08	1.66476e-09	2.58393e-13
19600000	1.4362e-08	1.68865e-09	1.6631e-13
19700000	1.419e-08	1.8136e-09	4.33962e-14
19700000	1.3846e-08	1.9558e-09	4.37425e-14
19800000	1.4061e-08	1.94965e-09	6.35989e-14
19800000	1.3932e-08	2.03203e-09	1.68125e-13
19900000	1.4147e-08	2.02588e-09	6.66016e-14
19900000	1.4104e-08	2.02227e-09	5.42579e-14
20000000	1.419e-08	2.06166e-09	2.16843e-14
20100000	1.4319e-08	2.18451e-09	6.66409e-14
20100000	1.4319e-08	2.13826e-09	1.67669e-14
20200000	1.4147e-08	2.21811e-09	-4.08722e-15
20200000	1.4147e-08	2.25749e-09	4.28871e-15
20300000	1.419e-08	2.25134e-09	2.45446e-14
20300000	1.4061e-08	2.29095e-09	3.61506e-14
20400000	1.4319e-08	2.2848e-09	1.10469e-14
20400000	1.3932e-08	2.41019e-09	1.60311e-14
20500000	1.376e-08	2.49003e-09	6.23706e-15
20500000	1.376e-08	2.52942e-09	-4.4727e-14
20600000	1.3975e-08	2.56627e-09	1.98993e-14
20600000	1.3803e-08	2.56266e-09	4.09433e-15
20700000	1.3889e-08	2.55651e-09	2.79028e-15
20700000	1.3803e-08	2.55289e-09	3.52621e-15
20800000	1.376e-08	2.59228e-09	-4.23379e-14
20900000	1.376e-08	2.67213e-09	-1.9419e-15
20900000	1.3932e-08	2.66852e-09	1.3074e-14
21000000	1.4018e-08	2.66237e-09	-6.86004e-15
21000000	1.3889e-08	2.61576e-09	-2.96541e-14
21100000	1.4061e-08	2.69561e-09	-2.08082e-14
21100000	1.3674e-08	2.82099e-09	-7.09222e-15
21200000	1.3674e-08	2.8582e-09	-5.27595e-15
21200000	1.3717e-08	2.85459e-09	0
21300000	1.3674e-08	2.89144e-09	1.15345e-14
21300000	1.3889e-08	2.88783e-09	2.9749e-14
21400000	1.3975e-08	2.83868e-09	-3.06065e-14
21400000	1.376e-08	2.87807e-09	-2.1142e-14
21500000	1.3932e-08	2.87445e-09	1.73387e-15
21600000	1.3674e-08	2.7823e-09	7.87458e-16
21600000	1.3889e-08	2.82205e-09	1.2982e-14
21700000	1.3975e-08	2.8589e-09	1.66065e-14
21700000	1.419e-08	2.89829e-09	2.9551e-14
21800000	1.4018e-08	2.84913e-09	6.34547e-15
21800000	1.4276e-08	2.93152e-09	1.133e-14
21900000	1.4061e-08	2.83937e-09	6.99445e-15
21900000	1.3846e-08	2.96476e-09	-7.19691e-16
22000000	1.4018e-08	3.00161e-09	1.65348e-14
22000000	1.3889e-08	3.041e-09	1.19293e-16
22100000	1.4018e-08	3.03485e-09	4.73438e-14
22100000	1.3932e-08	3.03124e-09	-7.72604e-16
22200000	1.4147e-08	3.06809e-09	1.65419e-14
22200000	1.3846e-08	3.10748e-09	3.33756e-14
22300000	1.3588e-08	2.88887e-09	5.03501e-14
22400000	1.3459e-08	2.88271e-09	-3.42254e-14
22400000	1.3545e-08	2.9221e-09	2.20489e-13
22500000	1.3459e-08	3.00195e-09	1.15783e-13
22500000	1.3545e-08	2.86934e-09	9.41272e-14
22600000	1.3674e-08	2.99219e-09	9.15078e-15
22600000	1.376e-08	3.16058e-09	1.09437e-15
22700000	1.3975e-08	3.11142e-09	3.69789e-14
22700000	1.3803e-08	3.15117e-09	-3.70766e-14
22800000	1.3674e-08	3.14502e-09	-1.05921e-14
22800000	1.3588e-08	3.05541e-09	4.99124e-14
22900000	1.3459e-08	2.87726e-09	1.18087e-13
22900000	1.333e-08	2.87365e-09	8.87714e-14
23000000	1.3072e-08	2.86749e-09	6.3876e-14
23000000	1.3072e-08	2.86388e-09	7.95109e-14
23100000	1.2943e-08	2.86027e-09	7.96054e-14
23200000	1.29e-08	2.81112e-09	-2.61701e-14
23200000	1.2943e-08	2.80751e-09	-2.81702e-14
23300000	1.29e-08	2.88736e-09	-4.39192e-14
23300000	1.2814e-08	2.92675e-09	-2.21581e-14
23400000	1.2857e-08	2.8776e-09	1.03996e-14
23400000	1.2685e-08	2.87398e-09	-3.90455e-14
23500000	1.2728e-08	2.73883e-09	-2.48684e-14
23500000	1.2814e-08	2.64922e-09	-1.6821e-14
23600000	1.2642e-08	2.64307e-09	8.90063e-16
23600000	1.2642e-08	2.63946e-09	-7.02e-15
23700000	1.2556e-08	2.5043e-09	1.70021e-14
23700000	1.2169e-08	2.45769e-09	2.47432e-14
23800000	1.2298e-08	2.54008e-09	-3.79009e-14
23900000	1.2212e-08	2.53393e-09	2.38125e-15
23900000	1.2341e-08	2.61632e-09	7.69359e-16
24000000	1.2083e-08	2.69617e-09	-3.00597e-14
24000000	1.2556e-08	2.77856e-09	-1.86206e-14
24100000	1.204e-08	2.72941e-09	-1.07823e-14
24100000	1.1997e-08	2.59679e-09	-6.77132e-14
24200000	1.1954e-08	2.59064e-09	-1.75311e-14
24200000	1.1997e-08	2.58703e-09	2.24631e-14
24300000	1.1825e-08	2.66688e-09	4.63883e-14
24300000	1.2083e-08	2.70627e-09	1.03601e-14
24400000	1.2255e-08	2.74312e-09	-4.86727e-14
24400000	1.2513e-08	2.78251e-09	-3.54444e-14
24500000	1.2642e-08	2.8219e-09	-4.47807e-14
24600000	1.2728e-08	2.85875e-09	1.52105e-14
24600000	1.2685e-08	2.89814e-09	-2.13122e-14
24700000	1.2513e-08	2.93498e-09	2.5898e-14
24700000	1.2642e-08	3.01759e-09	5.25632e-14
24800000	1.2556e-08	3.01144e-09	3.89594e-14
24800000	1.2513e-08	2.96483e-09	7.72567e-14
24900000	1.2556e-08	3.04468e-09	5.54723e-14
24900000	1.2728e-08	3.04106e-09	4.54056e-14
25000000	1.2771e-08	3.03491e-09	1.00594e-13
25000000	1.3072e-08	2.9453e-09	8.43547e-14
25100000	1.2513e-08	2.85315e-09	4.07069e-14
25100000	1.2341e-08	2.80654e-09	5.40862e-14
25200000	1.2513e-08	2.80039e-09	6.63574e-14
25200000	1.2642e-08	2.79714e-09	3.46826e-14
25300000	1.2255e-08	2.92253e-09	8.24359e-14
25400000	1.2341e-08	2.87337e-09	5.17221e-14
25400000	1.2255e-08	2.95576e-09	-1.46202e-14
25500000	1.2384e-08	2.99261e-09	-3.9393e-14
25500000	1.2341e-08	2.989e-09	-3.89027e-15
25600000	1.2771e-08	3.06885e-09	-8.58148e-15
25600000	1.2771e-08	3.02223e-09	2.41478e-14
25700000	1.2943e-08	3.01608e-09	1.895e-14
25700000	1.2814e-08	3.05547e-09	4.72602e-14
25800000	1.2728e-08	2.87732e-09	2.66904e-14
25800000	1.2384e-08	2.87371e-09	1.11086e-13
25900000	1.2556e-08	2.86755e-09	9.69399e-14
25900000	1.2513e-08	2.90694e-09	2.63961e-14
26000000	1.2212e-08	2.90333e-09	8.42083e-14
26100000	1.2212e-08	2.89718e-09	3.25256e-15
26100000	1.2255e-08	2.93657e-09	-4.63642e-14
26200000	1.247e-08	2.88742e-09	-6.32497e-15
26200000	1.247e-08	2.8838e-09	1.61425e-15
26300000	1.247e-08	2.96365e-09	-5.58065e-14
26300000	1.247e-08	2.91704e-09	-5.02543e-14
26400000	1.2513e-08	2.86789e-09	-3.98751e-14
26400000	1.2642e-08	2.82128e-09	-7.16568e-14
26500000	1.2427e-08	2.77213e-09	-2.45336e-14
26500000	1.2255e-08	2.63952e-09	-2.68394e-14
26600000	1.1868e-08	2.84836e-09	-8.91315e-15
26600000	1.2126e-08	2.71575e-09	-3.06224e-14
26700000	1.1739e-08	2.71214e-09	-9.48947e-15
26800000	1.1954e-08	2.70635e-09	-6.45733e-14
26800000	1.2212e-08	2.78874e-09	-1.18377e-13
26900000	1.2169e-08	2.73959e-09	-7.11308e-14
26900000	1.2384e-08	2.77897e-09	-1.07671e-13
27000000	1.2384e-08	2.72982e-09	-1.19185e-13
27000000	1.2427e-08	2.68321e-09	-1.00426e-13
27100000	1.2556e-08	2.76306e-09	-1.0707e-13
27100000	1.2728e-08	2.67345e-09	-6.19846e-14
27200000	1.2599e-08	2.6673e-09	-2.90904e-14
27200000	1.2814e-08	2.66369e-09	-8.40873e-14
27300000	1.2341e-08	2.78654e-09	-1.83191e-14
27300000	1.247e-08	2.69692e-09	-1.72978e-14
27400000	1.2255e-08	2.73377e-09	-2.94247e-14
27400000	1.247e-08	2.73016e-09	-4.26045e-14
27500000	1.247e-08	2.81255e-09	-3.71333e-14
27600000	1.2556e-08	2.7634e-09	-6.00521e-14
27600000	1.2642e-08	2.67378e-09	-2.31799e-14
27700000	1.2599e-08	2.71063e-09	-4.56907e-14
27700000	1.2814e-08	2.75002e-09	-5.52906e-14
27800000	1.2728e-08	2.70087e-09	-7.04814e-14
27800000	1.2599e-08	2.74026e-09	-7.75013e-14
27900000	1.2857e-08	2.73411e-09	-6.82671e-14
27900000	1.2642e-08	2.7735e-09	-4.5596e-14
28000000	1.2599e-08	2.81035e-09	-4.99388e-14
28000000	1.2857e-08	2.93573e-09	-1.56686e-14
28100000	1.2642e-08	2.92958e-09	-2.66765e-14
28100000	1.2728e-08	2.92597e-09	4.30468e-15
28200000	1.2814e-08	2.92236e-09	-2.20004e-15
28300000	1.2685e-08	2.83021e-09	6.02063e-14
28300000	1.2728e-08	2.9126e-09	1.80744e-14
28400000	1.2943e-08	2.90681e-09	-5.08141e-15
28400000	1.2857e-08	2.90319e-09	3.94987e-14
28500000	1.2771e-08	2.89704e-09	5.60291e-15
28500000	1.2728e-08	2.85043e-09	1.36442e-14
28600000	1.2943e-08	2.88728e-09	2.52314e-14
28600000	1.2599e-08	2.96967e-09	4.1085e-15
28700000	1.2728e-08	2.96352e-09	-4.35287e-15
28700000	1.2685e-08	2.95991e-09	7.21269e-16
28800000	1.2857e-08	2.91075e-09	6.32047e-14
28800000	1.2814e-08	2.95014e-09	3.50042e-14
28900000	1.2771e-08	2.90099e-09	-2.08124e-14
28900000	1.2814e-08	2.89738e-09	-4.91689e-14
29000000	1.2814e-08	2.85077e-09	-4.39754e-14
29100000	1.2943e-08	2.88761e-09	2.25321e-14
29100000	1.2943e-08	2.841e-09	2.74509e-16
29200000	1.2943e-08	2.87785e-09	3.3371e-14
29200000	1.2642e-08	2.87424e-09	2.7494e-15
29300000	1.3029e-08	3.04009e-09	3.30998e-14
29300000	5.59e-10	4.58448e-09	1.91093e-14
29400000	3.7719e-09	3.54633e-09	3.28487e-14
29400000	1.12881e-08	3.32773e-09	2.14282e-14
29500000	4.8762e-08	3.45058e-09	5.56077e-14
29500000	2.5456e-08	3.40397e-09	3.41971e-14
29600000	6.192e-09	4.42982e-09	-1.04879e-13
29600000	1.12908e-08	4.64122e-09	4.13161e-14
29700000	7.1122e-08	4.6354e-09	2.78006e-13
29700000	7.6755e-08	4.63213e-09	3.29995e-13
29800000	7.8045e-08	4.71487e-09	1.21385e-13
29900000	7.8432e-08	4.75207e-09	1.50404e-13
29900000	7.8389e-08	4.74881e-09	3.39024e-13
30000000	7.869e-08	4.82901e-09	3.66093e-13
30000000	7.8346e-08	4.82575e-09	4.67562e-13
30100000	7.8303e-08	4.86295e-09	4.73191e-13
30100000	7.826e-08	4.85969e-09	5.2044e-13
30200000	7.8131e-08	4.85389e-09	5.4027e-13
30200000	7.8475e-08	4.89363e-09	5.48889e-13
30300000	7.8647e-08	4.88782e-09	5.74898e-13
30300000	7.8303e-08	4.92756e-09	5.98357e-13
30400000	7.8131e-08	4.87912e-09	5.88606e-13
30400000	7.7787e-08	4.87586e-09	5.86586e-13
30500000	7.6927e-08	4.78406e-09	5.81665e-13
30500000	7.5293e-08	4.7378e-09	6.33544e-13
30600000	7.5422e-08	4.689e-09	5.92523e-13
30600000	7.5336e-08	4.72999e-09	6.24922e-13
30700000	7.5293e-08	4.72419e-09	5.75681e-13
30700000	7.5637e-08	4.76599e-09	5.6986e-13
30800000	7.5594e-08	4.80319e-09	4.8288e-13
30800000	7.568e-08	4.845e-09	4.86249e-13
30900000	7.611e-08	4.9252e-09	4.49948e-13
30900000	7.7142e-08	4.924e-09	5.03227e-13
31000000	7.7701e-08	4.8322e-09	5.29396e-13
31000000	7.8088e-08	4.87401e-09	5.07765e-13
31100000	7.8217e-08	4.86821e-09	5.60295e-13
31100000	7.8604e-08	4.86701e-09	5.76384e-13
31200000	7.8819e-08	4.90421e-09	6.25813e-13
31200000	7.9163e-08	4.86002e-09	6.29662e-13
31300000	7.9206e-08	4.85422e-09	5.96931e-13
31300000	7.9292e-08	4.89602e-09	6.2745e-13
31400000	7.9335e-08	4.89022e-09	6.5776e-13
31400000	7.8948e-08	4.88903e-09	6.64999e-13
31500000	7.8991e-08	4.92623e-09	7.06028e-13
31500000	7.8905e-08	4.88204e-09	6.36717e-13
31600000	7.8819e-08	4.87624e-09	7.25866e-13
31600000	7.9034e-08	4.87504e-09	7.17175e-13
31700000	7.9249e-08	4.91224e-09	7.40245e-13
31700000	7.9292e-08	4.86805e-09	6.96364e-13
31800000	7.9421e-08	4.81925e-09	6.73633e-13
31800000	7.9206e-08	4.77506e-09	6.75242e-13
31900000	7.9077e-08	4.81226e-09	7.00251e-13
31900000	7.912e-08	4.81107e-09	7.19941e-13
32000000	7.912e-08	4.76226e-09	7.0911e-13
32000000	7.9206e-08	4.76107e-09	7.27979e-13
32100000	7.869e-08	4.75527e-09	6.81738e-13
32100000	7.869e-08	4.79707e-09	7.12377e-13
32200000	7.869e-08	4.79127e-09	7.06437e-13
32200000	7.8604e-08	4.79008e-09	6.87686e-13
32300000	7.8389e-08	4.82728e-09	7.11775e-13
32300000	7.869e-08	4.78309e-09	6.72304e-13
32400000	7.8561e-08	4.77728e-09	7.14923e-13
32400000	7.8518e-08	4.81909e-09	7.49942e-13
32500000	7.8217e-08	4.77029e-09	7.40192e-13
32500000	7.783e-08	4.76909e-09	7.44571e-13
32600000	7.7873e-08	4.76329e-09	7.2069e-13
32600000	7.7873e-08	4.8051e-09	6.85219e-13
32700000	7.7701e-08	4.7993e-09	6.82748e-13
32700000	7.7142e-08	4.79811e-09	6.85117e-13
32800000	7.7185e-08	4.79231e-09	6.76037e-13
32800000	7.74e-08	4.74812e-09	6.67976e-13
32900000	7.7228e-08	4.78531e-09	6.89515e-13
32900000	7.7314e-08	4.78412e-09	6.40244e-13
33000000	7.7701e-08	4.69232e-09	6.41693e-13
33000000	7.7572e-08	4.73413e-09	6.33703e-13
33100000	7.7357e-08	4.77132e-09	6.09292e-13
33100000	7.7314e-08	4.72735e-09	6.56241e-13
33200000	7.7486e-08	4.76455e-09	6.5554e-13
33200000	7.7615e-08	4.80635e-09	6.61309e-13
33300000	7.7615e-08	4.84355e-09	6.67799e-13
33300000	7.7701e-08	4.84236e-09	6.32968e-13
33400000	7.7658e-08	4.87956e-09	6.29187e-13
33400000	7.74e-08	4.87836e-09	6.69122e-13
33500000	7.7529e-08	4.82956e-09	6.45921e-13
33500000	7.7615e-08	4.87137e-09	6.6396e-13
33600000	7.7916e-08	4.77957e-09	6.4141e-13
33600000	7.783e-08	4.82137e-09	6.82399e-13
33700000	7.8045e-08	4.77257e-09	6.53668e-13
33700000	7.7701e-08	4.81438e-09	6.41647e-13
33800000	7.783e-08	4.76558e-09	7.22246e-13
33800000	7.7916e-08	4.76438e-09	6.36295e-13
33900000	7.8002e-08	4.67258e-09	6.75565e-13
33900000	7.7959e-08	4.75739e-09	6.19424e-13
34000000	7.8002e-08	4.75159e-09	6.25423e-13
34000000	7.8303e-08	4.75039e-09	6.71372e-13
34100000	7.7658e-08	4.7062e-09	6.91331e-13
34200000	7.7744e-08	4.7004e-09	6.5414e-13
34200000	7.7658e-08	4.8282e-09	6.71459e-13
34300000	7.7744e-08	4.6934e-09	6.70609e-13
34300000	7.8088e-08	4.69221e-09	6.88268e-13
34400000	7.7916e-08	4.68641e-09	6.95267e-13
34400000	7.8002e-08	4.64221e-09	7.05656e-13
34500000	7.8174e-08	4.63641e-09	6.70515e-13
34500000	7.8217e-08	4.67822e-09	7.02595e-13
34600000	7.8131e-08	4.67242e-09	6.79044e-13
34600000	7.8088e-08	4.67122e-09	7.05723e-13
34700000	7.7873e-08	4.57942e-09	7.01282e-13
34700000	7.7787e-08	4.57823e-09	6.63151e-13
34800000	7.7744e-08	4.57242e-09	6.9027e-13
34800000	7.7486e-08	4.61423e-09	6.6589e-13
34900000	7.7529e-08	4.56543e-09	6.56629e-13
34900000	7.7529e-08	4.60759e-09	6.88008e-13
35000000	7.7615e-08	4.51579e-09	6.90527e-13
35000000	7.7959e-08	4.6006e-09	6.69986e-13
35100000	7.7959e-08	4.5518e-09	6.54815e-13
35100000	7.8303e-08	4.5506e-09	6.85094e-13
35200000	7.8346e-08	4.5878e-09	6.88314e-13
35200000	7.8217e-08	4.50061e-09	6.79483e-13
35300000	7.8303e-08	4.62381e-09	6.46142e-13
35300000	7.8217e-08	4.57961e-09	6.89461e-13
35400000	7.7959e-08	4.65981e-09	6.8352e-13
35400000	7.8131e-08	4.57262e-09	6.84579e-13
35500000	7.8131e-08	4.56682e-09	6.75569e-13
35500000	7.7658e-08	4.52262e-09	7.01068e-13
35600000	7.7271e-08	4.43082e-09	6.44907e-13
35600000	7.7271e-08	4.51563e-09	7.29646e-13
35700000	7.7271e-08	4.42383e-09	7.42645e-13
35700000	7.7787e-08	4.42263e-09	6.42324e-13
35800000	7.7658e-08	4.54583e-09	7.12824e-13
35800000	7.7658e-08	4.45864e-09	7.03763e-13
35900000	7.7443e-08	4.40983e-09	6.61462e-13
35900000	7.7185e-08	4.32264e-09	6.49461e-13
36000000	7.7142e-08	4.44584e-09	6.535e-13
36000000	7.7099e-08	4.35865e-09	6.71349e-13
36100000	7.7357e-08	4.43885e-09	6.67209e-13
36100000	7.7099e-08	4.30866e-09	6.67268e-13
36200000	7.6755e-08	4.34585e-09	6.36087e-13
36200000	7.6712e-08	4.34466e-09	6.38676e-13
36300000	7.6755e-08	4.33886e-09	6.83375e-13
36300000	7.7142e-08	4.38066e-09	6.05025e-13
36400000	7.7443e-08	4.37486e-09	6.52814e-13
36400000	7.7615e-08	4.37367e-09	6.87973e-13
36500000	7.7486e-08	3.91421e-09	7.15092e-13
			6.46151e-13
			6.5997e-13
			6.54639e-13
			6.35209e-13
			6.54918e-13
