# Supplementary material for: Methane oxidation to ethanol by a molecular junction photocatalyst
Source: Nature. 2025 Jan 20;639(8054):368–74. doi: 10.1038/s41586-025-08630-x (PMC11903337; doi:10.1038/s41586-025-08630-x)
Supplement: Supplementary file 3 — Source Data Fig. 2 [file 41586_2025_8630_MOESM3_ESM.xlsx]

## Sheet: Fig.2a
Background	5.460 -> 5.560 (scan : 993 -> 1013)	Background	5.650 -> 5.985 (scan : 1031 -> 1098)
m/z	Absolute Intensity	m/z	Absolute Intensity
7.1	4	5	27
9.1	3	6	0
10.1	1	7.1	18
12	84	9.1	0
13.05	76	10.1	0
15.05	613	11	0
19.05	316	12.05	0
21	4	13.15	550
22	20	15.1	514
24	20	19.05	126
25.05	173	20	369
26	646	22	144
27.05	1989	23	54
29	3260	24	54
30.05	690	25	477
31.05	10000	26.05	0
33.05	110	27.05	2676
34	74	28	826
35	2	29	1946
37.05	3	30.05	838
38.05	109	31.05	6586
39.05	154	32	10000
41.05	666	34.05	712
42.05	447	35	153
43.05	1558	37.1	27
44	162	38.05	324
45.05	5202	39	108
46.05	1984	42.05	1369
47.05	98	43.05	1144
49.05	27	45.05	919
50	55	46.05	--
51	102	47	2953
51.95	36	48	1557
53.05	24	49	81
--	--	50	90

## Sheet: Fig.2b
[MS Spectrum]		[MS Spectrum]
m/z	Absolute Intensity	m/z	Absolute Intensity
7.1	4	5	65
9.1	3	6	4
10.1	1	8.1	329
12	84	10.1	11
13.05	76	11.1	25
15.05	613	13.05	25
19.05	316	14.05	665
21	4	15.1	448
22	20	16.05	1461
24	20	17.05	542
25.05	173	18.05	933
26	646	19.05	130
27.05	1989	21	11
29	3260	22	47
30.05	690	23	36
31.05	10000	24	7
33.05	110	26.05	257
34	74	27.05	1710
35	2	28.05	1135
37.05	3	29.05	2079
38.05	109	30.05	597
39.05	154	31.05	10000
41.05	666	32	0
42.05	447	33.05	130
43.05	1558	37.1	29
44	162	42.05	705
45.05	5202	43.05	1609
46.05	1984	45.05	7285
47.05	98	46.05	2043
49.05	27	48	54
50	55	49.05	14
51	102	52	278
51.95	36	60.05	65
53.05	24	64.05	123
		65.1	33
		65.95	11
		67	174
		67.9	18
		68.9	242
		70	174
		74.1	116
		75	145
		76.05	155
		78	286
		79.05	98
		80	4

## Sheet: Fig.2c
m/z	Absolute Intensity	m/z	Absolute Intensity
5	0	8.1	2
7.1	0	9.1	0
8.1	4	11.15	0
9.1	0	12.05	172
10.1	0	13.05	2
12.1	112	15.15	1
13.15	1	16.05	158
14.05	1	18.05	368
15.15	3	20.05	0
16.05	389	22.05	9
20.05	3	23.05	27
21	0	24.05	54
22.05	57	28.05	398
23	3	29.05	12
23.9	0	30.05	828
26	1	31.05	9
27.05	1	32.05	44
28.05	1047	33.05	0
29	13	34.05	1
30	19	35.95	2
31.05	1	37.9	0
32.05	96	40	5
37	0	43.05	1
39.05	0	44	1553
40	5	45.05	67
43.05	8	46	5016
44	10000	47.05	243
45.05	123	48.05	10000
46.05	533	49.05	111
47.05	7	52.1	0
48	21	54	0
50	0	58	0
52	0	59	0
53	0	59.9	0
55	0	63	0
56	1	65	0
57	0	66	0
58.1	0	68	0
61	0	70	0
63	0	73	0
66.1	0	74.1	0
69	1	79	0
69.9	0
72.1	0
75	0
77.1	1
78	0
80.1	1
