# Supplementary material for: Methane oxidation to ethanol by a molecular junction photocatalyst
Source: Nature. 2025 Jan 20;639(8054):368–74. doi: 10.1038/s41586-025-08630-x (PMC11903337; doi:10.1038/s41586-025-08630-x)
Supplement: Supplementary file 4 — Source Data Fig. 3 [file 41586_2025_8630_MOESM4_ESM.xlsx]

## Sheet: Fig.3a
	CH4	CO2	Ch3Ch2OH	Ch3OH	ErB	ErC	ErD	ErE
Pt/TiO2	10.4663	10.0622	0	0	0.31439	0.36926
TiO2	2.53957	2.20495	0	0	0.19683	0.29516
CTF-1	5.2007	0.42707	2.04338	0	0.32708	0.02387	0.04366
g-C3N4	1.93704	0	0.48586	0.98114	0.49888		0.00702	0.00821

## Sheet: Fig.3b
energy	CTFdarkN.txt	CTFlightN.txt
388.662	-0.02187	-0.12237
388.712	-0.03912	-0.12292
388.762	-0.02148	-0.09162
388.812	-0.02833	-0.07731
388.862	-0.01497	-0.07838
388.912	-0.031	-0.09657
388.962	-0.00295	-0.0819
389.012	-0.01347	-0.0782
389.062	0.00907	-0.05576
389.112	0.001	-0.05895
389.162	0.01068	-0.06595
389.212	0.01057	-0.03326
389.262	-0.00545	-0.03549
389.312	0.0128	-0.0277
389.362	-0.00506	-0.01127
389.412	0.01747	-0.0064
389.462	-0.00406	-0.00563
389.512	0.02092	-0.01936
389.562	-0.00551	-0.01765
389.612	0.01519	-0.00378
389.662	0.00161	0.00636
389.712	0.02048	0.00391
389.762	0.00506	0.03425
389.812	0.03128	0.03414
389.862	0.01586	0.02319
389.912	0.02554	0.02139
389.962	0.01074	0.02875
390.012	0.02226	0.02154
390.062	0.01052	0.01557
390.112	0.0153	0.02453
390.162	0.01825	0.01439
390.212	0.01141	0.03324
390.262	0.02048	0.02346
390.312	0.00813	0.05081
390.362	0.02087	0.04249
390.412	0.01035	0.04904
390.462	0.03105	0.04886
390.512	0.01931	0.04311
390.562	0.02104	0.05156
390.612	0.02644	0.03351
390.662	0.01102	0.06115
390.712	0.01887	0.02699
390.762	0.00651	0.06019
390.812	0.02722	0.02296
390.862	0.00201	0.05652
390.912	0.02271	0.04587
390.962	-0.00189	0.04173
391.012	0.00779	0.04425
391.062	-0.0064	0.04451
391.112	-0.00345	0.05186
391.162	-0.00111	0.01829
391.212	-0.01163	0.05874
391.262	0.00112	0.0278
391.312	-0.01675	0.04892
391.362	0.0064	0.0379
391.412	-0.01513	0.06481
391.462	0.00251	0.05356
391.512	-0.01168	0.05726
391.562	-0.00016386	0.05788
391.612	-0.01007	0.04473
391.662	-0.01447	0.05407
391.712	-0.00356	0.03755
391.762	-0.01285	0.03752
391.812	-0.01235	0.02818
391.862	-0.03328	0.02514
391.912	-0.00829	0.01456
391.962	-0.03227	0.01993
392.012	-0.02259	0.01111
392.062	-0.01107	0.02388
392.112	-0.00996	0.03526
392.162	-0.00823	0.04152
392.212	-0.0163	0.03987
392.262	0.00256	0.06941
392.312	-0.02754	0.04243
392.362	-0.00317	0.04232
392.412	-0.02899	0.01841
392.462	-0.00217	0.01398
392.512	-0.02554	0.00808
392.562	-0.01647	0.00262
392.612	-0.01291	0.0195
392.662	-0.01485	0.00848
392.712	-0.00701	0.0337
392.762	-0.01814	-0.002
392.812	0.00807	0.0312
392.862	-0.01836	-0.0113
392.912	0.00173	0.01758
392.962	-0.01858	0.01644
393.012	-0.00278	0.04935
393.062	-0.0133	0.01724
393.112	-0.01402	0.05703
393.162	-0.0025	0.0329
393.212	-0.01669	0.03367
393.262	0.00279	0.00339
393.312	-0.01936	0.02751
393.362	0.01236	-0.00825
393.412	-0.01897	0.00811
393.462	0.0103	-0.01023
393.512	-0.00817	0.00276
393.562	-0.000939911	-0.00651
393.612	-0.00289	-0.00947
393.662	-0.00422	-0.000580854
393.712	0.00362	-0.01043
393.762	-0.01424	-0.000293188
393.812	0.01136	-0.0018
393.862	-0.01936	0.00117
393.912	0.00502	-0.00261
393.962	-0.01775	-0.00967
394.012	-0.000104452	-0.01887
394.062	-0.00817	-0.02117
394.112	-0.00278	-0.01777
394.162	0.0063	-0.0318
394.212	-0.00239	-0.03059
394.262	0.01709	-0.01277
394.312	-0.00506	-0.02613
394.362	0.02422	-0.00538
394.412	-0.00344	-0.01493
394.462	0.01726	0.00267
394.512	0.00123	-0.01977
394.562	0.00847	-0.01468
394.612	0.00101	-0.02307
394.662	-0.00216	-0.03373
394.712	0.01364	-0.03237
394.762	-0.00912	-0.05299
394.812	0.01648	-0.0214
394.862	-0.0075	-0.04874
394.912	0.01809	-0.01349
394.962	-0.0114	-0.04414
395.012	0.01053	-0.00933
395.062	0.00368	-0.02972
395.112	0.00479	-0.0269
395.162	0.01142	-0.0216
395.212	0.00151	-0.02713
395.262	0.02221	-0.01919
395.312	-0.00422	-0.05041
395.362	0.02383	-0.01868
395.412	-0.00506	-0.05979
395.462	0.02422	-0.02806
395.512	0.00697	-0.05899
395.562	0.01359	-0.04051
395.612	0.01286	-0.04201
395.662	0.01153	-0.04264
395.712	0.02244	-0.03455
395.762	0.00457	-0.04491
395.812	0.03936	-0.01896
395.862	0.01415	-0.04594
395.912	0.04403	-0.00256
395.962	0.02188	-0.02406
396.012	0.0432	0.00936
396.062	0.03451	-0.00334
396.112	0.04603	0.00965
396.162	0.0551	0.00566
396.212	0.05438	0.02056
396.262	0.08182	0.02769
396.312	0.07497	0.04244
396.362	0.1269	0.07257
396.412	0.1476	0.11155
396.462	0.22829	0.17367
396.512	0.29797	0.28879
396.562	0.43865	0.47406
396.612	0.62586	0.76284
396.662	0.88592	1.15508
396.712	1.23413	1.63034
396.762	1.63438	2.20868
396.812	2.11603	2.83045
396.862	2.59033	3.43568
396.912	3.07687	3.94838
396.962	3.46608	4.41114
397.012	3.8057	4.70514
397.062	4.01494	4.86231
397.112	4.10174	4.85768
397.162	4.0759	4.74199
397.212	3.93926	4.50703
397.262	3.73957	4.1714
397.312	3.44009	3.80327
397.362	3.13572	3.38066
397.412	2.76217	2.98156
397.462	2.43699	2.54402
397.512	2.07813	2.18116
397.562	1.76274	1.80431
397.612	1.46327	1.4905
397.662	1.19991	1.21293
397.712	0.96961	0.97116
397.762	0.75278	0.79016
397.812	0.60818	0.60389
397.862	0.44216	0.48878
397.912	0.35939	0.3364
397.962	0.2454	0.27994
398.012	0.19385	0.1657
398.062	0.12883	0.12776
398.112	0.09565	0.07349
398.162	0.07532	0.06234
398.212	0.06724	0.05757
398.262	0.09955	0.08991
398.312	0.10983	0.15285
398.362	0.19051	0.21433
398.412	0.22283	0.3286
398.462	0.3182	0.39718
398.512	0.36276	0.47257
398.562	0.42814	0.5107
398.612	0.46658	0.54912
398.662	0.49767	0.55964
398.712	0.52631	0.5761
398.762	0.52313	0.58311
398.812	0.55728	0.58609
398.862	0.53267	0.58483
398.912	0.5656	0.59206
398.962	0.53853	0.59152
399.012	0.55555	0.6022
399.062	0.54563	0.59793
399.112	0.54795	0.61446
399.162	0.54599	0.60009
399.212	0.53362	0.5825
399.262	0.54757	0.57926
399.312	0.51194	0.55984
399.362	0.53079	0.56436
399.412	0.49515	0.54955
399.462	0.51339	0.57121
399.512	0.49184	0.53407
399.562	0.51191	0.56026
399.612	0.48179	0.52927
399.662	0.50615	0.52779
399.712	0.47909	0.53216
399.762	0.48876	0.53149
399.812	0.46414	0.54238
399.862	0.49034	0.52442
399.912	0.46328	0.55295
399.962	0.49131	0.51757
400.012	0.48078	0.55907
400.062	0.49595	0.53291
400.112	0.50256	0.56518
400.162	0.50794	0.55784
400.212	0.52741	0.56587
400.262	0.51748	0.57603
400.312	0.55347	0.57213
400.362	0.53376	0.60338
400.412	0.56914	0.58227
400.462	0.55432	0.63123
400.512	0.58235	0.6135
400.562	0.58712	0.65807
400.612	0.60414	0.64509
400.662	0.62299	0.68512
400.712	0.62714	0.69857
400.762	0.66375	0.76701
400.812	0.65321	0.77131
400.862	0.69594	0.80987
400.912	0.68846	0.81154
400.962	0.73119	0.82763
401.012	0.73167	0.81165
401.062	0.75848	0.84706
401.112	0.77366	0.85429
401.162	0.78516	0.88744
401.212	0.81014	0.89687
401.262	0.80511	0.9123
401.312	0.83927	0.91931
401.362	0.82506	0.93942
401.412	0.85983	0.96195
401.462	0.84133	0.97584
401.512	0.86692	0.9964
401.562	0.86802	1.00209
401.612	0.8734	0.96502
401.662	0.8849	0.94312
401.712	0.88416	0.91667
401.762	0.89934	0.9012
401.812	0.87656	0.9662
401.862	0.90582	0.99927
401.912	0.88672	1.04962
401.962	0.90985	1.07237
402.012	0.9085	1.1072
402.062	0.92674	1.03997
402.112	0.93151	1.07232
402.162	0.93689	1.05641
402.212	0.95329	1.06854
402.262	0.95072	1.07965
402.312	0.97875	1.08923
402.362	0.98169	1.11161
402.412	1.01584	1.11254
402.462	1.02306	1.16304
402.512	1.04436	1.15094
402.562	1.06015	1.20701
402.612	1.07226	1.19579
402.662	1.09356	1.23399
402.712	1.09466	1.23638
402.762	1.12575	1.25459
402.812	1.12134	1.2515
402.862	1.14693	1.26781
402.912	1.13394	1.27767
402.962	1.15341	1.27326
403.012	1.14287	1.3111
403.062	1.14397	1.29651
403.112	1.14752	1.30747
403.162	1.13331	1.31126
403.212	1.14481	1.30429
403.262	1.1251	1.27886
403.312	1.1415	1.29502
403.362	1.11872	1.25898
403.412	1.14308	1.2493
403.462	1.12643	1.22505
403.512	1.1416	1.24363
403.562	1.13903	1.22626
403.612	1.14135	1.272
403.662	1.15653	1.26275
403.712	1.15273	1.30615
403.762	1.17403	1.29508
403.812	1.17084	1.31819
403.862	1.19826	1.33633
403.912	1.18711	1.34481
403.962	1.21576	1.37803
404.012	1.22971	1.3783
404.062	1.24979	1.42938
404.112	1.2717	1.40513
404.162	1.29116	1.46661
404.212	1.32593	1.45422
404.262	1.32886	1.49696
404.312	1.36852	1.50719
404.362	1.37513	1.55117
404.412	1.41173	1.58366
404.462	1.41099	1.60099
404.512	1.44515	1.64022
404.562	1.46522	1.64071
404.612	1.48713	1.69524
404.662	1.50843	1.7002
404.712	1.52483	1.75135
404.762	1.56144	1.74921
404.812	1.55947	1.79517
404.862	1.59669	1.79332
404.912	1.60819	1.83189
404.962	1.64418	1.85464
405.012	1.64406	1.91451
405.062	1.66291	1.91632
405.112	1.67013	1.97304
405.162	1.67367	1.95633
405.212	1.68763	1.96927
405.262	1.67954	1.94136
405.312	1.69472	1.96191
405.362	1.67867	1.9392
405.412	1.68589	1.9331
405.462	1.66067	1.94838
405.512	1.66789	1.93358
405.562	1.65674	1.94996
405.612	1.65233	1.90945
405.662	1.65037	1.93645
405.712	1.63371	1.89148
405.762	1.63297	1.91467
405.812	1.61509	1.87548
405.862	1.61803	1.87963
405.912	1.5977	1.85597
405.962	1.60369	1.85353
406.012	1.58765	1.83821
406.062	1.58324	1.81111
406.112	1.57515	1.82485
406.162	1.57013	1.811
406.212	1.57245	1.81976
406.262	1.55763	1.82941
406.312	1.57158	1.86373
406.362	1.56105	1.85975
406.412	1.575	1.87848
406.462	1.57671	1.87275
406.512	1.59618	1.88144
406.562	1.60095	1.87161
406.612	1.61551	1.88558
406.662	1.62702	1.85012
406.712	1.63607	1.89154
406.762	1.66043	1.89336
406.812	1.66704	1.93822
406.862	1.69079	1.9472
406.912	1.70106	2.00224
406.962	1.73216	1.99007
407.012	1.73877	1.98712
407.062	1.75639	2.03111
407.112	1.77953	2.04683
407.162	1.7947	2.10911
407.212	1.81417	2.13091
407.262	1.82383	2.20008
407.312	1.85187	2.17356
407.362	1.85541	2.21351
407.412	1.87549	2.20054
407.462	1.87597	2.21157
407.512	1.90401	2.22298
407.562	1.91306	2.2357
407.612	1.92334	2.26833
407.662	1.93607	2.25967
407.712	1.95186	2.30768
407.762	1.9603	2.2887
407.812	1.95834	2.30215
407.862	1.97229	2.27424
407.912	1.9691	2.29611
407.962	1.95612	2.28314
408.012	1.9462	2.28195
408.062	1.93995	2.26875
408.112	1.93248	2.26375
408.162	1.92501	2.23694
408.212	1.91815	2.21466
408.262	1.91373	2.19854
408.312	1.89341	2.20745
408.362	1.88287	2.17471
408.412	1.85397	2.18259
408.462	1.85201	2.17584
408.512	1.81638	2.15818
408.562	1.82054	2.14073
408.612	1.78552	2.11751
408.662	1.77927	2.10936
408.712	1.75771	2.04199
408.762	1.738	2.04519
408.812	1.72685	1.99224
408.862	1.69979	1.9991
408.912	1.7064	1.94717
408.962	1.66648	1.94218
409.012	1.68227	1.94231
409.062	1.64052	1.92245
409.112	1.65753	1.91745
409.162	1.61945	1.89722
409.212	1.62177	1.93418
409.262	1.6094	1.88869
409.312	1.59948	1.89607
409.362	1.60119	1.86918
409.412	1.58147	1.88051
409.462	1.59971	1.85553
409.512	1.56591	1.84599
409.562	1.59027	1.83733
409.612	1.5577	1.83358
409.662	1.57961	1.83261
409.712	1.55745	1.82717
409.762	1.56344	1.82284
409.812	1.56393	1.83534
409.862	1.55646	1.82895
409.912	1.56796	1.826
409.962	1.55069	1.81632
410.012	1.57689	1.81784
410.062	1.55166	1.82287
410.112	1.58276	1.82556
410.162	1.56733	1.83433
410.212	1.58924	1.8338
410.262	1.58605	1.85633
410.312	1.59449	1.84218
410.362	1.60355	1.86229
410.412	1.59791	1.84361
410.462	1.61125	1.86116
410.512	1.5946	1.8596
410.562	1.61345	1.85219
410.612	1.59434	1.86733
410.662	1.61013	1.86064
410.712	1.6149	1.87695
410.762	1.62702	1.85124
410.812	1.6324	1.89493
410.862	1.63656	1.86064
410.912	1.6499	1.89694
410.962	1.63692	1.88821
411.012	1.64291	1.90788
411.062	1.63973	1.89417
411.112	1.64817	1.8935
411.162	1.63702	1.90402
411.212	1.63873	1.88585
411.262	1.63922	1.9083
411.312	1.63175	1.89803
411.362	1.6206	1.91339
411.412	1.62782	1.89134
411.462	1.6228	1.8952
411.512	1.62695	1.86611
411.562	1.61458	1.85658
411.612	1.62915	1.8242
411.662	1.6027	1.83099
411.712	1.60992	1.81267
411.762	1.58714	1.83307
411.812	1.58579	1.80831
411.862	1.57342	1.83384
411.912	1.56411	1.7929
411.962	1.55725	1.80547
412.012	1.54978	1.77302
412.062	1.56251	1.76861
412.112	1.53238	1.75827
412.162	1.55062	1.74587
412.212	1.52601	1.74234
412.262	1.53017	1.71846
412.312	1.51167	1.74252
412.362	1.5091	1.7122
412.412	1.50591	1.70617
412.462	1.48987	1.68031
412.512	1.49525	1.67941
412.562	1.46696	1.64433
412.612	1.48581	1.65434
412.662	1.44834	1.64334
412.712	1.46719	1.61703
412.762	1.44197	1.62866
412.812	1.44796	1.60455
412.862	1.43682	1.60051
412.912	1.42935	1.59207
412.962	1.43289	1.61416
413.012	1.40522	1.58654
413.062	1.41917	1.59706
413.112	1.38782	1.59002
413.162	1.41463	1.57843
413.212	1.38206	1.58332
413.262	1.40091	1.55723
413.312	1.38548	1.57003
413.362	1.39147	1.53084
413.412	1.37543	1.5544
413.462	1.3753	1.51711
413.512	1.37028	1.53203
413.562	1.35913	1.51459
413.612	1.35533	1.51581
413.662	1.35398	1.51338
413.712	1.35141	1.49747
413.762	1.35251	1.50983
413.812	1.34503	1.50893
413.862	1.34491	1.52729
413.912	1.33315	1.51607
413.962	1.34282	1.53772
414.012	1.32616	1.53089
414.062	1.3444	1.51879
414.112	1.34611	1.49337
414.162	1.35149	1.50162
414.212	1.33545	1.48623
414.262	1.35552	1.495
414.312	1.33274	1.4796
414.362	1.32772	1.51209
414.412	1.32821	1.48089
414.462	1.31951	1.49573
414.512	1.32122	1.46408
414.562	1.30579	1.47995
414.612	1.32647	1.46939
414.662	1.30431	1.46051
414.712	1.32989	1.46613
414.762	1.30038	1.44613
414.812	1.3278	1.4628
414.862	1.30809	1.42544
414.912	1.30857	1.46401
414.962	1.30722	1.44027
415.012	1.30036	1.45958
415.062	1.30942	1.43869
415.112	1.28786	1.45024
415.162	1.31651	1.43529
415.212	1.29312	1.42458
415.262	1.32054	1.431
415.312	1.2947	1.42337
415.362	1.31049	1.42884
415.412	1.30118	1.42751
415.462	1.30289	1.42712
415.512	1.30154	1.43194
415.562	1.30264	1.43514
415.612	1.3068	1.4215
415.662	1.29504	1.42939
415.712	1.31083	1.42827
415.762	1.29846	1.43792
415.812	1.29894	1.42179
415.862	1.2982	1.45479
415.912	1.29746	1.43018
415.962	1.28632	1.45549
416.012	1.28313	1.42824
416.062	1.28851	1.43803
416.112	1.289	1.42754
416.162	1.28153	1.4131
416.212	1.28446	1.41747
416.262	1.28005	1.40193
416.312	1.28237	1.42542
416.362	1.27122	1.39406
416.412	1.27293	1.43021
416.462	1.27832	1.40098
416.512	1.27207	1.42534
416.562	1.27806	1.41361
416.612	1.26753	1.42113
416.662	1.29066	1.40889
416.712	1.26421	1.41209
416.762	1.28674	1.40336
416.812	1.26519	1.40749
416.862	1.28648	1.4015
416.912	1.26922	1.4091
416.962	1.27338	1.40334
417.012	1.27692	1.40888
417.062	1.26822	1.40121
417.112	1.27667	1.40557
417.162	1.25756	1.40604
417.212	1.28621	1.40416
417.262	1.25364	1.40712
417.312	1.27983	1.40591
417.362	1.25583	1.40019
417.412	1.26795	1.39454
417.462	1.25864	1.37453
417.512	1.25729	1.38131
417.562	1.26083	1.36557
417.612	1.24479	1.39996
417.662	1.26548	1.36217
417.712	1.23719	1.34399
417.762	1.26522	1.32999
417.812	1.23633	1.3567
417.862	1.25946	1.37462
417.912	1.23791	1.36347
417.962	1.24268	1.36638
418.012	1.24255	1.36504
418.062	1.23324	1.36729
418.112	1.24597	1.34941
418.162	1.22258	1.36184
418.212	1.24449	1.35406
418.262	1.2107	1.32849
418.312	1.23567	1.33037
418.362	1.21106	1.31718
418.412	1.22378	1.31613
418.462	1.21754	1.29613
418.512	1.21496	1.31412
418.562	1.21851	1.27859
418.612	1.20185	1.28604
418.662	1.21703	1.27636
418.712	1.1918	1.27297
418.762	1.21065	1.25641
418.812	1.19032	1.27857
418.862	1.20367	1.25593
418.912	1.18823	1.26799
418.962	1.19545	1.24909
419.012	1.17819	1.27374
419.062	1.18663	1.23389
419.112	1.16446	1.26726
419.162	1.17781	1.23854
419.212	1.1538	1.24972
419.262	1.17572	1.23287
419.312	1.1462	1.22589
419.362	1.16995	1.22251
419.412	1.14595	1.1984
419.462	1.15684	1.21639
419.512	1.14386	1.18482
419.562	1.14618	1.21621
419.612	1.1534	1.17834
419.662	1.13552	1.20409
419.712	1.14947	1.18731
419.762	1.12547	1.19622
419.812	1.13881	1.1697
419.862	1.11114	1.19706
419.912	1.1202	1.17244
419.962	1.1115	1.17667
420.012	1.11137	1.15835
420.062	1.1088	1.18666
420.112	1.10377	1.15048
420.162	1.11038	1.17169
420.212	1.09189	1.14048
420.262	1.10217	1.15928
420.312	1.0849	1.1384
420.362	1.09457	1.13677
420.412	1.08771	1.1325
420.462	1.08942	1.13058
420.512	1.08378	1.13144
420.562	1.09467	1.12125
420.612	1.07496	1.12672
420.662	1.08585	1.10034
420.712	1.07531	1.09286
420.762	1.09172	1.08815
420.812	1.06404	1.08594
420.862	1.08901	1.07838
420.912	1.06746	1.10728
420.962	1.08264	1.09752
421.012	1.06537	1.11551
421.062	1.06892	1.09317
421.112	1.07001	1.12024
421.162	1.05581	1.08588
421.212	1.06854	1.1142
421.262	1.04943	1.09082
421.312	1.07012	1.10113
421.362	1.04612	1.08668
421.412	1.06436	1.10365
421.462	1.05076	1.10371
421.512	1.05982	1.09864
421.562	1.05051	1.10374
421.612	1.04793	1.11009
421.662	1.04781	1.08957
421.712	1.04462	1.09439
421.762	1.04143	1.07878
421.812	1.04375	1.08805
421.862	1.04179	1.07661
421.912	1.04717	1.07242
421.962	1.03541	1.06852
422.012	1.04141	1.07209
422.062	1.04434	1.07317
422.112	1.04054	1.06378
422.162	1.04715	1.07899
422.212	1.036	1.06938
422.262	1.05302	1.06966
422.312	1.02534	1.06993
422.362	1.05215	1.07321
422.412	1.02448	1.07246
422.462	1.047	1.08232
422.512	1.03096	1.07096
422.562	1.04491	1.07701
422.612	1.03132	1.05562
422.662	1.03547	1.07339
422.712	1.03106	1.04233
422.762	1.0291	1.06449
422.812	1.02346	1.0428
422.862	1.02823	1.06043
422.912	1.02198	1.04277
422.962	1.02798	1.05637
423.012	1.01806	1.03219
423.062	1.02038	1.04952
423.112	1.01964	1.03266
423.162	1.01339	1.04809
423.212	1.02	1.02047
423.262	1.00396	1.0534
423.312	1.02525	1.01553
423.362	0.99819	1.03865
423.412	1.01643	1.01688
423.462	1.001	1.03744
423.512	1.01801	1.03185
423.562	1.00503	1.04955
423.612	1.02021	1.03855
423.662	1.00967	1.0452
423.712	1.01751	1.02482
423.762	1.00575	1.00438
423.812	1.01358	0.99404
423.862	0.99448	1.01159
423.912	1.01639	0.99327
423.962	0.99177	1.01368
424.012	1.01246	1.02845
424.062	1.00009	1.01664
424.112	1.00976	1.01977
424.162	1.00657	1.0087
424.212	1.00644	1.02317
424.262	1.01427	1.0009
424.312	0.99946	1.02109
424.362	1.01341	1.00079
424.412	0.99492	1.01073
424.462	1.00703	1.00002
424.512	0.99344	1.00586
424.562	0.99698	0.9942
424.612	0.98706	1.0037
424.662	0.99489	0.98384
424.712	0.98497	0.99766
424.762	0.99403	0.98087
424.812	0.98227	1.00392
424.862	1.00234	0.97359
424.912	0.97957	1.00446
424.962	1.00087	0.98768
425.012	0.97503	0.99791
425.062	0.99755	0.97849
425.112	0.98212	1.00315
425.162	0.99118	0.98702
425.212	0.98309	1.00062
425.262	0.9946	0.99094
425.312	1.00365	1.01918
425.362	0.99006	0.99383
425.412	1.00523	1.02097
425.462	1.01735	0.99291
425.512	1.01478	1.02196
425.562	1.00791	1.01257
425.612	1.01269	1.03246
425.662	1.01439	1.0077
425.712	1.00325	1.03587
425.762	0.99455	1.01044
425.812	1.00544	1.01284
425.862	0.99613	0.98742
425.912	1.00703	1.01185
425.962	0.98609	0.97384
426.012	1.01289	1.00376
426.062	0.99195	0.98669
426.112	1.00897	1.02013
426.162	0.99476	1.02179
426.212	1.00749	1.03524
426.262	0.99451	1.01824
426.312	0.99989	1.03652
426.362	0.98997	1.01601
426.412	1.00086	1.0225
426.462	0.99033	1.00499
426.512	1.00489	1.02195
426.562	0.99375	0.9917
426.612	1.0077	1.00515
426.662	0.99104	0.98119
426.712	1.00255	0.99669
426.762	0.98957	0.9925
426.812	1.00413	1.0012
426.862	1.00094	0.99005
426.912	0.99531	1.00482
426.962	1.01232	1.00151
427.012	0.99444	1.01174
427.062	1.00901	1.00586
427.112	0.98745	1.02927
427.162	1.00814	1.01139
427.212	0.98659	1.00573
427.262	1.01095	0.99495
427.312	0.99613	0.98886
427.362	1.00763	0.97815
427.412	0.99832	0.98889
427.462	1.00983	0.99883
427.512	0.9895	0.99544
427.562	0.99672	0.9832
427.612	0.98863	0.99263
427.662	1.00381	0.97306
427.712	0.97981	0.97816
427.762	1.00784	0.98283
427.812	0.98568	0.98926
427.862	1.00392	0.98558
427.912	0.98359	0.98863
427.962	0.99999	1.00421
428.012	0.98762	0.99914
428.062	0.99667	1.00988
428.112	0.99349	1.00401
428.162	1.00315	0.99447
428.212	0.99446	0.99409
428.262	1.00474	0.98967
428.312	0.98992	0.98534
428.362	1.00448	0.99652
428.412	0.98477	0.99621
428.462	0.9975	1.00373
428.512	0.98819	0.99185
428.562	0.99785	1.00977
428.612	0.99283	0.99826
428.662	0.99576	0.99699
428.712	0.9987	0.98145
428.762	0.98694	0.97594
428.812	0.99477	0.97153
428.862	0.9873	0.98301
428.912	0.98901	0.97926
428.962	0.99378	0.99315
429.012	0.9961	1.00543
429.062	0.99353	1.01442
429.112	0.99952	0.98965
429.162	0.99144	1.01086
429.212	1.00049	0.99979
429.262	0.98812	0.9975
429.312	1.00269	0.99778
429.362	0.98787	1.00369
429.412	1.00794	0.98815
429.462	0.98884	0.99977
429.512	1.00157	0.98753
429.562	0.99654	0.99205
429.612	1.00437	0.98383
429.662	0.992	1.00804
429.712	1.00534	0.99067
429.762	0.99359	1.00478
429.812	1.00387	0.99906
429.862	0.98354	1.0038
429.912	1.01035	0.99902
429.962	0.99185	1.01159
430.012	1.0107	0.99832
430.062	0.98793	1.01075
430.112	1.00617	1.00297
430.162	0.99257	1.01562
430.212	0.99918	0.99151
430.262	0.99109	1.00855
430.312	1.00994	0.97273
430.362	0.99757	0.98362
430.412	1.0103	0.96889
430.462	0.99303	0.97744
430.512	1.01739	0.9731
430.562	0.98972	1.0031
430.612	1.01714	0.98778
430.662	0.99375	1.01375
430.712	1.01138	0.99814
430.762	1.00084	1.02755
430.812	1.01418	1.00161
430.862	0.99937	1.01982
430.912	1.02066	1.00582
430.962	1.00585	1.02176
431.012	1.0198	0.99414
431.062	1.00437	1.0218
431.112	1.02873	1.01219
431.162	0.9986	1.02733
431.212	1.02174	1.0071
431.262	1.00019	1.03915
431.312	1.01292	1.01424
431.362	0.99381	1.04167
431.412	1.01083	1.01676
431.462	1.00029	1.04288
431.512	1.01118	1.03064
431.562	0.99453	1.04607
431.612	1.01338	1.02504
431.662	0.99305	1.04208
431.712	1.01006	1.02471
431.762	0.99402	1.03355
431.812	1.01838	1.00732
431.862	1.00356	1.03256
431.912	1.0218	1.00823
431.962	1.00392	1.03669
432.012	1.02093	1.02101
432.062	1.00612	1.03622
432.112	1.02007	1.03415
432.162	0.99913	1.03728
432.212	1.02043	1.04465
432.262	0.99336	1.036
432.312	1.01772	1.04806
432.362	0.9925	1.05192
432.412	1.00951	1.05124
432.462	1.00143	1.05159
432.512	1.0111	1.05062
432.562	0.99628	1.04386
432.612	1.01084	1.0456
432.662	1.00704	1.04222
432.712	1.01487	1.0392
432.762	1.00495	1.03244
432.812	1.02503	1.05263
432.862	1.00409	1.0406
432.912	1.01988	1.04857
432.962	1.00016	1.04584
433.012	1.0135	1.05446
433.062	1.00297	1.05019
433.112	1.01325	1.05354
433.162	1.00761	1.04591
433.212	1.0185	1.05402
433.262	1.0147	1.04844
433.312	1.02192	1.046
433.362	1.00894	1.01392
433.412	1.0235	1.05021
433.462	1.00746	1.02208
433.512	1.0208	1.03297
433.562	1.0121	1.02878
433.612	1.02238	1.05592
433.662	1.01736	1.03745
433.712	1.02886	1.05713
433.762	1.02262	1.04342
433.812	1.03718	1.06119
433.862	1.03032	1.03935
433.912	1.04305	1.05852
433.962	1.03313	1.03163
434.012	1.05198	1.06668
434.062	1.03104	1.04565
434.112	1.04805	1.06437
434.162	1.03507	1.05037
434.212	1.03861	1.0729
434.262	1.03849	1.04785
434.312	1.03836	1.05969
434.362	1.04558	1.04261
434.412	1.04056	1.06251
434.462	1.05022	1.03906
434.512	1.04642	1.06906
434.562	1.04201	1.05732
434.612	1.04923	1.07671
434.662	1.04849	1.05985
434.712	1.04714	1.07528
434.762	1.05191	1.04766
434.812	1.05668	1.06873
434.862	1.05962	1.05392
434.912	1.05704	1.0733
434.962	1.07773	1.05908
435.012	1.06107	1.08871
435.062	1.07135	1.06095
435.112	1.06694	1.09051
435.162	1.06804	1.07057
435.212	1.06485	1.09296
435.262	1.07697	1.07866
435.312	1.07255	1.09146
435.362	1.08222	1.06808
435.412	1.07659	1.08593
435.462	1.0887	1.07039
435.512	1.07266	1.09292
435.562	1.10498	1.0784
435.612	1.08281	1.1128
435.662	1.1035	1.08313
435.712	1.08929	1.10719
435.762	1.10202	1.08572
435.812	1.08781	1.09888
435.862	1.1036	1.07309
435.912	1.09735	1.09731
435.962	1.11131	1.07298
436.012	1.09955	1.09354
436.062	1.11289	1.08005
436.112	1.09379	1.1118
436.162	1.11937	1.08375
436.212	1.09414	1.11147
436.262	1.12524	1.09235
436.312	1.1092	1.11261
436.362	1.12131	1.09465
436.412	1.11139	1.11433
436.462	1.11004	1.0993
436.512	1.10685	1.1192
436.562	1.10917	1.10234
436.612	1.11333	1.11909
436.662	1.11627	1.09593
436.712	1.12532	1.12776
436.762	1.10805	1.09941
436.812	1.11895	1.12004
436.862	1.11759	1.10757
436.912	1.10094	1.12747
436.962	1.12163	1.10666
437.012	1.11905	1.12977
437.062	1.12443	1.13473
437.112	1.1139	1.15785
437.162	1.13765	1.13945
437.212	1.11793	1.16147
437.262	1.13188	1.1206
437.312	1.11768	1.12366
437.362	1.12367	1.08315
437.412	1.11559	1.09302
437.462	1.12648	1.09542
437.512	1.1135	1.13435
437.562	1.11459	1.11947
437.612	1.10222	1.14573
437.662	1.11924	1.14908
437.712	1.09585	1.11187
437.762	1.12878	1.08359
437.812	1.1158	1.11073
437.862	1.14505	1.07645
437.912	1.12105	1.09129
437.962	1.13378	1.11104
438.012	1.1208	1.12581
438.062	1.13047	1.11101
438.112	1.11932	1.14057
438.162	1.13021	1.15131
438.212	1.12519	1.18043
438.262	1.13363	1.16621
438.312	1.11942	1.18398
438.362	1.13828	1.22276
438.412	1.1204	1.26155

## Sheet: Fig.3c
	Log(1/R)		Log(1/R)		Log(1/R)
	CTF		CN		TiO2
399.193	0	399.193	0	649.893	0.0315505
400.157	0	400.157	0	650.857	0.0332941
401.121	0	401.121	0	651.822	0.0339109
402.085	0	402.085	0	652.786	0.0339109
403.05	0	403.05	0	653.75	0.0339109
404.014	0	404.014	0	654.715	0.0336879
404.978	0	404.978	0	655.679	0.0328955
405.942	0	405.942	0	656.643	0.0321422
406.906	0	406.906	0	657.607	0.0317291
407.871	0	407.871	0	658.571	0.0313708
408.835	0	408.835	0	659.536	0.0308865
409.799	0	409.799	0	660.5	0.0304564
410.763	0	410.763	0	661.464	0.0299572
411.728	0	411.728	0	662.428	0.0291925
412.692	0	412.692	0	663.393	0.028737
413.656	0	413.656	0	664.357	0.0293214
414.62	0	414.62	0	665.321	0.0309474
415.585	0	415.585	0	666.285	0.032434
416.549	0	416.549	0	667.25	0.0330669
417.513	0	417.513	0	668.214	0.0331238
418.477	0	418.477	0	669.178	0.0346256
419.442	0	419.442	0	670.142	0.0364803
420.406	0	420.406	0	671.106	0.0369422
421.37	0	421.37	0	672.071	0.0363769
422.334	0	422.334	0	673.035	0.0356445
423.298	0	423.298	0	673.999	0.0348426
424.263	0	424.263	0	674.963	0.0337996
425.227	0	425.227	0	675.928	0.0330099
426.191	0	426.191	0	676.892	0.0326078
427.155	0	427.155	0	677.856	0.0323176
428.12	0	428.12	0	678.82	0.0319658
429.084	0	429.084	0	679.784	0.0318477
430.048	0	430.048	0	680.749	0.0320247
431.012	0	431.012	0	681.713	0.0322008
431.976	0	431.976	0	682.677	0.0320247
432.941	0	432.941	0	683.641	0.0322008
433.905	0	433.905	0	684.606	0.0332941
434.869	0	434.869	0	685.57	0.0346256
435.834	0	435.834	0	686.534	0.0351119
436.798	0	436.798	0	687.498	0.0347343
437.762	0	437.762	0	688.463	0.0341324
438.726	0	438.726	0	689.427	0.0337438
439.69	0	439.69	0	690.391	0.0335197
440.655	0	440.655	0	691.355	0.0335758
441.619	0	441.619	0	692.32	0.0339664
442.583	0	442.583	0	693.284	0.0342426
443.547	0	443.547	0	694.248	0.0339664
444.512	0	444.512	0	695.212	0.0335197
445.476	0	445.476	0	696.177	0.0336319
446.44	0	446.44	0	697.141	0.034462
447.404	0	447.404	0	698.105	0.0355916
448.368	0	448.368	0	699.069	0.0362732
449.333	0	449.333	0	700.033	0.0360126
450.297	0	450.297	0	700.998	0.0349506
451.261	0	451.261	0	701.962	0.0337996
452.225	0	452.225	0	702.926	0.033407
453.19	0	453.19	0	703.89	0.0337438
454.154	0	454.154	0	704.855	0.0339109
455.118	0	455.118	0	705.819	0.0334634
456.082	0	456.082	0	706.783	0.0329527
457.047	0	457.047	0	707.747	0.0331807
458.011	0	458.011	0	708.712	0.0340218
458.975	0	458.975	0	709.676	0.0351656
459.939	0	459.939	0	710.64	0.0363251
460.904	0	460.904	0	711.604	0.0371963
461.868	0	461.868	0	712.568	0.0371963
462.832	0	462.832	0	713.533	0.0363251
463.796	0	463.796	0	714.497	0.0352191
464.76	0	464.76	0	715.461	0.0345166
465.725	0	465.725	0	716.425	0.0342976
466.689	0	466.689	0	717.39	0.0342426
467.653	0	467.653	0	718.354	0.0344073
468.617	0	468.617	0	719.318	0.0345712
469.582	0	469.582	0	720.282	0.034462
470.546	0	470.546	0	721.247	0.0341876
471.51	0	471.51	0	722.211	0.0341324
472.474	0	472.474	0	723.175	0.0344073
473.439	0	473.439	0	724.139	0.0345712
474.403	0	474.403	0	725.104	0.0342976
475.367	0	475.367	0	726.068	0.0337996
476.331	0	476.331	0	727.032	0.0334634
477.296	0	477.296	0	727.996	0.0332374
478.26	0	478.26	0	728.96	0.0330099
479.224	0	479.224	0	729.925	0.0328955
480.188	0	480.188	0	730.889	0.0328955
481.152	0	481.152	0	731.853	0.0328955
482.117	0	482.117	0	732.817	0.0330099
483.081	0	483.081	0	733.782	0.0336319
484.045	0	484.045	0	734.746	0.034462
485.009	0	485.009	0	735.71	0.0348426
485.974	0	485.974	0	736.674	0.034462
486.938	0	486.938	0	737.639	0.0339109
487.902	0	487.902	0	738.603	0.0337996
488.866	0	488.866	0	739.567	0.0339109
489.831	0	489.831	0	740.531	0.0337438
490.795	0	490.795	0	741.495	0.0333506
491.759	0	491.759	0	742.46	0.0330669
492.723	0	492.723	0	743.424	0.0328955
493.688	0	493.688	0	744.388	0.0327232
494.652	0	494.652	0	745.352	0.0327807
495.616	0	495.616	0	746.317	0.0332374
496.58	0	496.58	0	747.281	0.0337996
497.544	0	497.544	0	748.245	0.0340218
498.509	0	498.509	0	749.209	0.0336879
499.473	0	499.473	0	750.174	0.0331807
500.437	0	500.437	0	751.138	0.0328955
501.401	0	501.401	0	752.102	0.0330099
502.366	0	502.366	0	753.066	0.0335758
503.33	0	503.33	0	754.03	0.0342976
504.294	0	504.294	0	754.995	0.0347343
505.258	0	505.258	0	755.959	0.0348967
506.223	0	506.223	0	756.923	0.0351656
507.187	0	507.187	0	757.888	0.0358027
508.151	0	508.151	0	758.852	0.036532
509.115	0	509.115	0	759.816	0.0368912
510.079	0	510.079	0	760.78	0.0368912
511.044	0	511.044	0	761.744	0.0364803
512.008	0	512.008	0	762.709	0.03575
512.972	0	512.972	0	763.673	0.0348967
513.936	0	513.936	0	764.637	0.0342426
514.901	0	514.901	0	765.601	0.0341876
515.865	0	515.865	0	766.566	0.034462
516.829	0	516.829	0	767.53	0.0348426
517.793	0	517.793	0	768.494	0.0352191
518.758	0	518.758	0	769.458	0.0355386
519.722	0	519.722	0	770.423	0.0355916
520.686	0	520.686	0	771.387	0.0355916
521.65	0	521.65	0	772.351	0.0358027
522.615	0	522.615	0	773.315	0.0363769
523.579	0	523.579	0	774.279	0.0366863
524.543	0	524.543	0	775.244	0.036532
525.507	0	525.507	0	776.208	0.0362732
526.471	0	526.471	0	777.172	0.036117
527.436	0	527.436	0	778.136	0.036117
528.4	0	528.4	0	779.101	0.0363769
529.364	0	529.364	0	780.065	0.0371456
530.328	0	530.328	0	781.029	0.038245
531.293	0	531.293	0	781.993	0.0391215
532.257	0	532.257	0	782.957	0.0394093
533.221	0	533.221	0	783.922	0.0395048
534.185	0	534.185	0	784.886	0.039695
535.149	0	535.149	0	785.85	0.0399787
536.114	0	536.114	0	786.814	0.0404005
537.078	0	537.078	0	787.779	0.0412767
538.042	0	538.042	0	788.743	0.0425792
539.006	0	539.006	0	789.707	0.0434114
539.971	0	539.971	0	790.671	0.043194
540.935	0	540.935	0	791.636	0.0422685
541.899	0	541.899	0	792.6	0.0415949
542.863	0	542.863	0	793.564	0.0414588
543.828	0	543.828	0	794.528	0.0412767
544.792	0	544.792	0	795.493	0.0410938
545.756	0	545.756	0	796.457	0.0411854
546.72	0	546.72	0	797.421	0.0418206
547.685	0	547.685	0	798.385	0.0427558
548.649	0	548.649	0	799.35	0.0437139
549.613	0	549.613	0	800.314	0.0444825
550.577	0	550.577	0	801.278	0.0449875
551.542	0	551.542	0	802.242	0.0451129
552.506	0	552.506	0	803.206	0.0449038
553.47	0	553.47	0	804.171	0.0444401
554.434	0	554.434	0	805.135	0.0437139
555.398	0	555.398	0	806.099	0.0429754
556.363	0	556.363	0	807.063	0.0426676
557.327	0	557.327	0	808.028	0.0429316
558.291	0	558.291	0	808.992	0.0436277
559.255	0	559.255	0	809.956	0.0442704
560.22	0	560.22	0	810.92	0.0446515
561.184	0	561.184	0	811.885	0.0446936
562.148	0	562.148	0	812.849	0.0441852
563.112	0	563.112	0	813.813	0.0435845
564.077	0	564.077	0	814.777	0.0437139
565.041	0	565.041	0	815.741	0.0449457
566.005	0	566.005	0	816.706	0.0465506
566.969	0	566.969	0	817.67	0.0478271
567.933	0	567.933	0	818.634	0.0485691
568.898	0	568.898	0	819.598	0.049147
569.862	0	569.862	0	820.563	0.0494904
570.826	0	570.826	0	821.527	0.0494904
571.79	0	571.79	0	822.491	0.0492999
572.755	0	572.755	0	823.455	0.0493381
573.719	0	573.719	0	824.42	0.0497937
574.683	0	574.683	0	825.384	0.05032
575.647	0	575.647	0	826.348	0.0506555
576.612	0	576.612	0	827.312	0.0509518
577.576	0	577.576	0	828.277	0.0513198
578.54	0	578.54	0	829.241	0.0519032
579.504	0	579.504	0	830.205	0.0526232
580.468	0	580.468	0	831.169	0.0532275
581.433	0	581.433	0	832.133	0.0535798
582.397	0	582.397	0	833.098	0.0539298
583.361	0	583.361	0	834.062	0.0546574
584.325	0	584.325	0	835.026	0.0557479
585.29	0	585.29	0	835.99	0.0566515
586.254	0	586.254	0	836.955	0.0567841
587.218	0	587.218	0	837.919	0.0561848
588.182	0	588.182	0	838.883	0.0552735
589.147	0	589.147	0	839.847	0.0545196
590.111	0	590.111	0	840.812	0.0542429
591.075	0	591.075	0	841.776	0.0546574
592.039	0	592.039	0	842.74	0.0555112
593.004	0	593.004	0	843.704	0.0562182
593.968	0	593.968	0	844.668	0.0564186
594.932	0	594.932	0	845.633	0.0562851
595.896	0	595.896	0	846.597	0.0562182
596.861	0	596.861	0	847.561	0.0562517
597.825	0	597.825	0	848.525	0.0560507
598.789	0	598.789	0	849.49	0.0554773
599.753	0	599.753	0	850.454	0.0544851
600.717	0	600.717	0	851.418	0.0534392
601.682	0	601.682	0	852.382	0.0528729
602.646	0	602.646	0	853.347	0.0532982
603.61	0	603.61	0	854.311	0.0543122
604.574	0	604.574	0	855.275	0.0547606
605.539	0	605.539	0	856.239	0.054104
606.503	0	606.503	0	857.203	0.053015
607.467	0	607.467	0	858.168	0.0522644
608.431	0	608.431	0	859.132	0.0518306
609.395	0	609.395	0	860.096	0.0514297
610.36	0	610.36	0	861.06	0.0513565
611.324	0	611.324	0	862.025	0.0516852
612.288	0	612.288	0	862.989	0.0518306
613.252	0	613.252	0	863.953	0.0511362
614.217	0	614.217	0	864.917	0.0497181
615.181	0	615.181	0	865.882	0.0481018
616.145	0	616.145	0	866.846	0.0460628
617.109	0	617.109	0	867.81	0.043498
618.074	0	618.074	0	868.774	0.0411854
619.038	0	619.038	0	869.739	0.0397425
620.002	0	620.002	0	870.703	0.0384415
620.966	0	620.966	0	871.667	0.0367889
621.931	0	621.931	0	872.631	0.0354324
622.895	0	622.895	0	873.596	0.0353792
623.859	0	623.859	0	874.56	0.036117
624.823	0	624.823	0	875.524	0.0367376
625.788	0	625.788	0	876.488	0.0375491
626.752	0	626.752	0	877.452	0.0389284
627.716	0	627.716	0	878.417	0.0397898
628.68	0	628.68	0	879.381	0.0389768
629.644	0	629.644	0	880.345	0.0365835
630.609	0	630.609	0	881.309	0.0337996
631.573	0	631.573	0	882.274	0.0313708
632.537	0	632.537	0	883.238	0.0298311
633.501	0	633.501	0	884.202	0.0298943
634.466	0	634.466	0	885.166	0.0312504
635.43	0	635.43	0	886.13	0.0322008
636.394	0	636.394	0	887.095	0.0316101
637.358	0	637.358	0	888.059	0.0305799
638.322	0	638.322	0	889.023	0.0303323
639.287	0	639.287	0	889.987	0.0307642
640.251	0	640.251	0	890.952	0.0313106
641.215	0	641.215	0	891.916	0.0318477
642.179	0	642.179	0	892.88	0.0319068
643.144	0	643.144	0	893.844	0.0307642
644.108	0	644.108	0	894.809	0.0290631
645.072	0	645.072	0	895.773	0.0289982
646.036	0	646.036	0	896.737	0.0307029
647.001	0	647.001	0	897.701	0.0315505
647.965	0	647.965	0	898.665	0.0298943
648.929	0	648.929	0	899.63	0.0269779
649.893	0.0326078	649.893	0.0166898	900.594	0.0249449
650.857	0.0332374	650.857	0.0159162	901.558	0.0238634
651.822	0.0335758	651.822	0.0152007	902.523	0.0230599
652.786	0.0344073	652.786	0.0148125	903.487	0.0225641
653.75	0.0355386	653.75	0.0147574	904.451	0.0226475
654.715	0.0362212	654.715	0.0149544	905.415	0.0219714
655.679	0.0363769	655.679	0.0154376	906.379	0.0205526
656.643	0.0360648	656.643	0.0161447	907.344	0.0205526
657.607	0.0353259	657.607	0.0166995	908.308	0.0230599
658.571	0.0345166	658.571	0.0167189	909.272	0.0260538
659.536	0.0343525	659.536	0.0162587	910.236	0.0277358
660.5	0.0350045	660.5	0.0157315	911.201	0.0280063
661.464	0.0354856	661.464	0.01535	912.165	0.0277358
662.428	0.0351656	662.428	0.0149521	913.129	0.0268378
663.393	0.034462	663.393	0.0144286	914.093	0.0253943
664.357	0.0340218	664.357	0.0140182	915.058	0.0245641
665.321	0.0337438	665.321	0.0140204	916.022	0.0250203
666.285	0.0332941	666.285	0.0144149	916.986	0.0257627
667.25	0.0327232	667.25	0.0147889	917.95	0.0263416
668.214	0.0323758	668.214	0.0147663	918.914	0.0273939
669.178	0.0321422	669.178	0.0148495	919.879	0.0285396
670.142	0.0316101	670.142	0.0152369	920.843	0.0282075
671.106	0.0309474	671.106	0.0155704	921.807	0.0264843
672.071	0.0307642	672.071	0.0156027	922.771	0.0257627
673.035	0.0308254	673.035	0.015199	923.736	0.027325
673.999	0.0306414	673.999	0.0145301	924.7	0.028737
674.963	0.0302078	674.963	0.0139432	925.664	0.0281406
675.928	0.0297045	675.928	0.0135676	926.628	0.0269779
676.892	0.0289331	676.892	0.0132889	927.592	0.0271867
677.856	0.0280735	677.856	0.0130624	928.557	0.0281406
678.82	0.0278037	678.82	0.0129862	929.521	0.0284072
679.784	0.0282075	679.784	0.0130621	930.485	0.0284735
680.749	0.0286714	680.749	0.0131278	931.449	0.0289982
681.713	0.0284735	681.713	0.0130986	932.414	0.029641
682.677	0.0280735	682.677	0.0130644	933.378	0.0299572
683.641	0.0281406	683.641	0.0130629	934.342	0.0308865
684.606	0.0284735	684.606	0.0129728	935.306	0.032434
685.57	0.0284735	685.57	0.0127398	936.271	0.0327232
686.534	0.0283408	686.534	0.0125098	937.235	0.03119
687.498	0.0283408	687.498	0.0123998	938.199	0.0298311
688.463	0.0281406	688.463	0.0123125	939.163	0.0308865
689.427	0.0275312	689.427	0.0121541	940.128	0.0332941
690.391	0.0269079	690.391	0.012079	941.092	0.0352726
691.355	0.0266263	691.355	0.0123109	942.056	0.036532
692.32	0.0264843	692.32	0.0128104	943.02	0.0374989
693.284	0.0262699	693.284	0.0133026	943.985	0.0376993
694.248	0.0263416	694.248	0.013554	944.949	0.0369932
695.212	0.0268378	695.212	0.0135271	945.913	0.0366863
696.177	0.027325	696.177	0.0133356	946.877	0.0374487
697.141	0.0272559	697.141	0.0131496	947.841	0.0381957
698.105	0.026697	698.105	0.0130714	948.806	0.0379483
699.069	0.0260538	699.069	0.0130313	949.77	0.0376993
700.033	0.0254684	700.033	0.0128738	950.734	0.0379483
700.998	0.0247933	700.998	0.0125976	951.698	0.0375491
701.962	0.0241774	701.962	0.0123713	952.663	0.0354324
702.926	0.0237049	702.926	0.0122573	953.627	0.0331238
703.89	0.0231415	703.89	0.0120861	954.591	0.0322592
704.855	0.0226475	704.855	0.011742	955.555	0.0323758
705.819	0.0222273	705.819	0.0114244	956.519	0.032434
706.783	0.0219714	706.783	0.0114347	957.484	0.0333506
707.747	0.0214504	707.747	0.0117959	958.448	0.0355386
708.712	0.0202756	708.712	0.0122526	959.412	0.0367889
709.676	0.0188242	709.676	0.0125506	960.376	0.0348967
710.64	0.0176821	710.64	0.0125714	961.341	0.0303944
711.604	0.0169984	711.604	0.0123187	962.305	0.026413
712.568	0.016781	712.568	0.0119264	963.269	0.0246408
713.533	0.0170783	713.533	0.0116083	964.233	0.0246408
714.497	0.0176378	714.497	0.0114403	965.198	0.0259813
715.461	0.0178711	715.461	0.0112509	966.162	0.0276678
716.425	0.0175835	716.425	0.0108462	967.126	0.0284072
717.39	0.0172555	717.39	0.010257	968.09	0.0280063
718.354	0.0172718	718.354	0.00966449	969.055	0.0278037
719.318	0.0174294	719.318	0.00918213	970.019	0.0284072
720.282	0.0175429	720.282	0.00885036	970.983	0.0286056
721.247	0.017888	721.247	0.0087138	971.947	0.0273939
722.211	0.0185718	722.211	0.00874238	972.912	0.0261981
723.175	0.0191319	723.175	0.00876251	973.876	0.0261981
724.139	0.0192116	724.139	0.00862917	974.84	0.0266263
725.104	0.0191029	725.104	0.00840254	975.804	0.0263416
726.068	0.0192257	726.068	0.00823543	976.768	0.0263416
727.032	0.0195175	727.032	0.00815597	977.733	0.027325
727.996	0.0195175	727.996	0.00810636	978.697	0.0279389
728.96	0.0192807	728.96	0.00811775	979.661	0.0268378
729.925	0.0189199	729.925	0.00824267	980.625	0.0251706
730.889	0.0183704	730.889	0.00836581	981.59	0.0246408
731.853	0.0177045	731.853	0.00828962	982.554	0.0245641
732.817	0.0173021	732.817	0.00797841	983.518	0.0239423
733.782	0.0173341	733.782	0.00753949	984.482	0.0235453
734.746	0.0174215	734.746	0.00698084	985.447	0.0249449
735.71	0.0171957	735.71	0.00618995	986.411	0.027325
736.674	0.0168003	736.674	0.00517927	987.375	0.0295136
737.639	0.01648	737.639	0.00418513	988.339	0.0316101
738.603	0.0161065	738.603	0.00345308	989.303	0.0338553
739.567	0.0155225	739.567	0.00305418	990.268	0.0351119
740.531	0.0149509	740.531	0.00294445	991.232	0.0348426
741.495	0.0146407	741.495	0.00306364	992.196	0.0339109
742.46	0.0144497	742.46	0.00333247	993.16	0.0330669
743.424	0.0141962	743.424	0.00368633	994.125	0.0316101
744.388	0.0140233	744.388	0.00412225	995.089	0.0291279
745.352	0.0140348	745.352	0.00463891	996.053	0.0271867
746.317	0.0139531	746.317	0.00515693	997.017	0.0270477
747.281	0.0135636	747.281	0.00557206	997.982	0.0275995
748.245	0.0131118	748.245	0.0058288	998.946	0.0278037
749.209	0.0128639	749.209	0.00589293	999.91	0.0283408
750.174	0.0126507	750.174	0.00575296	1000.87	0.0295136
751.138	0.0122162	751.138	0.00553614	1001.84	0.0297045
752.102	0.0116448	752.102	0.005509	1002.8	0.0278714
753.066	0.0111117	753.066	0.00582844	1003.77	0.025616
754.03	0.0106053	754.03	0.0063525	1004.73	0.0245641
754.995	0.0102367	754.995	0.00684089	1005.7	0.0241774
755.959	0.0103652	755.959	0.00724657	1006.66	0.0237049
756.923	0.0110214	756.923	0.00766167	1007.62	0.0242552
757.888	0.0116589	757.888	0.00804995	1008.59	0.0262699
758.852	0.0119031	758.852	0.00823917	1009.55	0.0275312
759.816	0.0120636	759.816	0.00815067	1010.52	0.0263416
760.78	0.0124983	760.78	0.00787977	1011.48	0.0240993
761.744	0.0128915	761.744	0.00754971	1012.45	0.0228958
762.709	0.0128471	762.709	0.00727455	1013.41	0.0228133
763.673	0.01257	763.673	0.00722162	1014.37	0.0234651
764.637	0.0125152	764.637	0.00751471	1015.34	0.0257627
765.601	0.0127146	765.601	0.00801068	1016.3	0.0299572
766.566	0.0129557	766.566	0.00837586	1017.27	0.0340771
767.53	0.0132219	767.53	0.00846812	1018.23	0.0366349
768.494	0.0134557	768.494	0.00849807	1019.2	0.0376493
769.458	0.0132699	769.458	0.00873617	1020.16	0.0374989
770.423	0.0124539	770.423	0.00919839	1021.12	0.0358553
771.387	0.0114407	771.387	0.00971878	1022.09	0.0336879
772.351	0.0108023	772.351	0.0102069	1023.05	0.0337438
773.315	0.0105618	773.315	0.0106807	1024.02	0.0365835
774.279	0.0103885	774.279	0.0110981	1024.98	0.0385394
775.244	0.0101378	775.244	0.0113067	1025.94	0.0362732
776.208	0.00975166	776.208	0.0112044	1026.91	0.0311296
777.172	0.00902447	777.172	0.0108889	1027.87	0.0272559
778.136	0.00800088	778.136	0.0105889	1028.84	0.0263416
779.101	0.00731524	779.101	0.0104619	1029.8	0.0269779
780.065	0.00760742	780.065	0.0104872	1030.77	0.0282742
781.029	0.00874935	781.029	0.0105413	1031.73	0.0299572
781.993	0.0101259	781.993	0.0105514	1032.69	0.0310082
782.957	0.0114763	782.957	0.0105405	1033.66	0.0303323
783.922	0.0129357	783.922	0.0105397	1034.62	0.0284072
784.886	0.0145163	784.886	0.0105243	1035.59	0.026697
785.85	0.016086	785.85	0.0104687	1036.55	0.0258358
786.814	0.0175969	786.814	0.0104001	1037.52	0.0257627
787.779	0.0189165	787.779	0.010337	1038.48	0.0264843
788.743	0.0197097	788.743	0.0102136	1039.44	0.0274626
789.707	0.0200887	789.707	0.00994154	1040.41	0.0273939
790.671	0.0202756	790.671	0.00954477	1041.37	0.0264843
791.636	0.0205526	791.636	0.00917025	1042.34	0.0268378
792.6	0.0206442	792.6	0.00893568	1043.3	0.0297045
793.564	0.0202756	793.564	0.00880672	1044.27	0.0327807
794.528	0.0198052	794.528	0.00863616	1045.23	0.0340218
795.493	0.0193944	795.493	0.00830517	1046.19	0.0335197
796.457	0.0190699	796.457	0.00783876	1047.16	0.0326078
797.421	0.0185571	797.421	0.00740335	1048.12	0.0312504
798.385	0.0179311	798.385	0.00716209	1049.09	0.0293214
799.35	0.0173829	799.35	0.00708499	1050.05	0.0282075
800.314	0.0168948	800.314	0.00692839	1051.01	0.0290631
801.278	0.0164551	801.278	0.00646332	1051.98	0.0302701
802.242	0.0162986	802.242	0.00571456	1052.94	0.0301454
803.206	0.0166012	803.206	0.00494074	1053.91	0.0291279
804.171	0.017188	804.171	0.00435662	1054.87	0.0289331
805.135	0.0177373	805.135	0.0039229	1055.84	0.0293856
806.099	0.0179339	806.099	0.0034506	1056.8	0.0294496
807.063	0.0172295	807.063	0.00286919	1057.76	0.0295136
808.028	0.0149673	808.028	0.00233452	1058.73	0.0303323
808.992	0.0110669	808.992	0.0020591	1059.69	0.0317291
809.956	0.00639924	809.956	0.0020576	1060.66	0.0328955
810.92	0.00242237	810.92	0.00208556	1061.62	0.0337438
811.885	0.000365897	811.885	0.00191923	1062.59	0.0341876
812.849	0.000572664	812.849	0.00167388	1063.55	0.0335758
813.813	0.0024917	813.813	0.00166639	1064.51	0.0317885
814.777	0.00504367	814.777	0.00193587	1065.48	0.0302078
815.741	0.0070921	815.741	0.00212502	1066.44	0.0298943
816.706	0.00819767	816.706	0.00202098	1067.41	0.0298311
817.67	0.00888265	817.67	0.00195607	1068.37	0.028737
818.634	0.00980956	818.634	0.00242709	1069.34	0.0274626
819.598	0.0109437	819.598	0.00344171	1070.3	0.0272559
820.563	0.0118424	820.563	0.0045569	1071.26	0.0273939
821.527	0.0123227	821.527	0.00546672	1072.23	0.0266263
822.491	0.0124025	822.491	0.00626999	1073.19	0.0255423
823.455	0.0120637	823.455	0.00717882	1074.16	0.0258358
824.42	0.0115519	824.42	0.00817782	1075.12	0.0273939
825.384	0.0114424	825.384	0.0089993	1076.08	0.0291925
826.348	0.0119192	826.348	0.00936098	1077.05	0.0306414
827.312	0.012442	827.312	0.00922541	1078.01	0.0320247
828.277	0.0125737	828.277	0.00886831	1078.98	0.0328382
829.241	0.0125714	829.241	0.00867456	1079.94	0.0326656
830.205	0.0127301	830.205	0.00885441	1080.91	0.0318477
831.169	0.0127845	831.169	0.00935148	1081.87	0.03119
832.134	0.0124476	832.134	0.00998782	1082.83	0.0303323
833.098	0.0119772	833.098	0.0106155	1083.8	0.0290631
834.062	0.0117384	834.062	0.0111397	1084.76	0.0278714
835.026	0.0116891	835.026	0.0115217	1085.73	0.0274626
835.99	0.0116924	835.99	0.0118213	1086.69	0.0275312
836.955	0.0118809	836.955	0.0121554	1087.65	0.0271867
837.919	0.0122956	837.919	0.0125743	1088.62	0.0264843
838.883	0.0126245	838.883	0.0130251	1089.58	0.0258358
839.847	0.0126931	839.847	0.0134664	1090.55	0.0251706
840.812	0.0127954	840.812	0.0139383	1091.51	0.0244873
841.776	0.0131992	841.776	0.0144833	1092.48	0.0247933
842.74	0.013729	842.74	0.0150583	1093.44	0.0263416
843.704	0.0141467	843.704	0.0155866	1094.4	0.0278714
844.668	0.0144934	844.668	0.0160395	1095.37	0.0283408
845.633	0.0147583	845.633	0.0164278	1096.33	0.0281406
846.597	0.0146904	846.597	0.0167534	1097.3	0.0278037
847.561	0.0142812	847.561	0.0170223	1098.26	0.0269079
848.525	0.0140074	848.525	0.017268	1099.23	0.0253943
849.49	0.0142405	849.49	0.017516	1100.19	0.0245641
850.454	0.0147578	850.454	0.0177428	1101.15	0.0252454
851.418	0.0151745	851.418	0.0179096	1102.12	0.0263416
852.382	0.0154735	852.382	0.0180241	1103.08	0.0267675
853.347	0.0157567	853.347	0.0181335	1104.05	0.0267675
854.311	0.0158769	854.311	0.0182653	1105.01	0.0269079
855.275	0.0157063	855.275	0.0184006	1105.98	0.0268378
856.239	0.0154415	856.239	0.0185022	1106.94	0.0263416
857.204	0.0153085	857.204	0.0185493	1107.9	0.0261981
858.168	0.0152304	858.168	0.0185448	1108.87	0.0266263
859.132	0.0150774	859.132	0.0185017	1109.83	0.0266263
860.096	0.0149492	860.096	0.018425	1110.8	0.0253199
861.061	0.0149206	861.061	0.0183129	1111.76	0.0237049
862.025	0.0148021	862.025	0.0181866	1112.72	0.022978
862.989	0.0144767	862.989	0.0180968	1113.69	0.0236253
863.953	0.0141751	863.953	0.018066	1114.65	0.0252454
864.917	0.014105	864.917	0.018031	1115.62	0.0278714
865.882	0.014089	865.882	0.0178941	1116.58	0.0305799
866.846	0.0138989	866.846	0.017642	1117.55	0.0316697
867.81	0.0136501	867.81	0.0173564	1118.51	0.0306414
868.774	0.0135611	868.774	0.0170867	1119.47	0.0291279
869.739	0.0135841	869.739	0.0167792	1120.44	0.028737
870.703	0.0135824	870.703	0.0163785	1121.4	0.0294496
871.667	0.0135986	871.667	0.0159486	1122.37	0.0303323
872.631	0.0136565	872.631	0.015627	1123.33	0.0314907
873.596	0.0135644	873.596	0.0154779	1124.3	0.0327807
874.56	0.0131939	874.56	0.015457	1125.26	0.0336879
875.524	0.012672	875.524	0.0155014	1126.22	0.0339109
876.488	0.0120884	876.488	0.0155747	1127.19	0.0341876
877.452	0.011345	877.452	0.0156219	1128.15	0.0348967
878.417	0.010579	878.417	0.0155614	1129.12	0.0349506
879.381	0.0103971	879.381	0.0153426	1130.08	0.0339109
880.345	0.0112944	880.345	0.0149889	1131.05	0.0331238
881.309	0.0130847	881.309	0.01457	1132.01	0.0337996
882.274	0.0152722	882.274	0.0141614	1132.97	0.0354856
883.238	0.0176601	883.238	0.0138175	1133.94	0.0368912
884.202	0.0201824	884.202	0.0135508	1134.9	0.0378987
885.166	0.0227306	885.166	0.0133331	1135.87	0.0387344
886.131	0.0251706	886.131	0.0131537	1136.83	0.0389284
887.095	0.0273939	887.095	0.013075	1137.8	0.0382942
888.059	0.0295136	888.059	0.0131849	1138.76	0.0377493
889.023	0.0312504	889.023	0.0134979	1139.72	0.038097
889.987	0.0327807	889.987	0.0139437	1140.69	0.038783
890.952	0.0342426	890.952	0.0144601	1141.65	0.0387344
891.916	0.0358027	891.916	0.0150554	1142.62	0.0381957
892.88	0.0371963	892.88	0.0157821	1143.58	0.038097
893.844	0.038245	893.844	0.0166675	1144.55	0.0383434
894.809	0.0390251	894.809	0.0176565	1145.51	0.0383434
895.773	0.0396	895.773	0.0186117	1146.47	0.038245
896.737	0.0400258	896.737	0.019402	1147.44	0.0384905
897.701	0.0402604	897.701	0.0199947	1148.4	0.0386857
898.666	0.0404005	898.666	0.0205526	1149.37	0.038097
899.63	0.0404005	899.63	0.0210959	1150.33	0.0371963
900.594	0.0401198	900.594	0.0216255	1151.3	0.0367889
901.558	0.0394093	901.558	0.0221424	1152.26	0.0368912
902.523	0.0384415	902.523	0.0225641	1153.22	0.037044
903.487	0.0374487	903.487	0.0228958	1154.19	0.0374487
904.451	0.0367376	904.451	0.0231415	1155.15	0.038245
905.415	0.0363251	905.415	0.0233039	1156.12	0.0386857
906.38	0.0363769	906.38	0.0235453	1157.08	0.0381957
907.344	0.0368912	907.344	0.0237049	1158.04	0.0375491
908.308	0.0376993	908.308	0.0239423	1159.01	0.0375491
909.272	0.0388315	909.272	0.0240209	1159.97	0.037998
910.236	0.0402604	910.236	0.0240209	1160.94	0.0381464
911.201	0.0419106	911.201	0.0238634	1161.9	0.0382942
912.165	0.0435413	912.165	0.0237049	1162.87	0.0388315
913.129	0.0451129	913.129	0.0235453	1163.83	0.0393136
914.093	0.0467926	914.093	0.0233846	1164.79	0.0392177
915.058	0.0484139	915.058	0.0231415	1165.76	0.03888
916.022	0.0497559	916.022	0.0228958	1166.72	0.03888
916.986	0.0506555	916.986	0.0227306	1167.69	0.0389768
917.95	0.0512464	917.95	0.0224804	1168.65	0.0389768
918.915	0.0517943	918.915	0.022312	1169.62	0.0392177
919.879	0.0523004	919.879	0.0220571	1170.58	0.0400258
920.843	0.0528017	920.843	0.0217991	1171.54	0.0404936
921.807	0.0532982	921.807	0.0214504	1172.51	0.0400258
922.771	0.0537551	922.771	0.0210959	1173.47	0.0393615
923.736	0.0540344	923.736	0.0207353	1174.44	0.0398844
924.7	0.054104	924.7	0.0203684	1175.4	0.0415496
925.664	0.0539995	925.664	0.0200887	1176.37	0.043194
926.628	0.0538949	926.628	0.0198052	1177.33	0.0441852
927.593	0.0537901	927.593	0.0195175	1178.29	0.0450294
928.557	0.05365	928.557	0.0191983	1179.26	0.045899
929.521	0.0535096	929.521	0.01896	1180.22	0.0469933
930.485	0.0532982	930.485	0.0187519	1181.19	0.0486079
931.45	0.0530505	931.45	0.0185528	1182.15	0.0509518
932.414	0.0529085	932.414	0.0183396	1183.12	0.0532982
933.378	0.052944	933.378	0.0180934	1184.08	0.0545196
934.342	0.0530505	934.342	0.017801	1185.04	0.0540692
935.307	0.0529795	935.307	0.0174652	1186.01	0.05248
936.271	0.052659	936.271	0.017113	1186.97	0.0508039
937.235	0.0522644	937.235	0.016771	1187.94	0.049907
938.199	0.0519032	938.199	0.0164348	1188.9	0.05032
939.163	0.0515394	939.163	0.0160806	1189.86	0.051758
940.128	0.0510625	940.128	0.0157104	1190.83	0.0529795
941.092	0.0505812	941.092	0.0153559	1191.79	0.0531214
942.056	0.0502077	942.056	0.0150346	1192.76	0.0524441
943.02	0.0498692	943.02	0.014727	1193.72	0.0519032
943.985	0.0494904	943.985	0.0144168	1194.68	0.0519756
944.949	0.0491086	944.949	0.0141245	1195.65	0.0523723
945.913	0.0487625	945.913	0.0138754	1196.61	0.0530505
946.877	0.0485303	946.877	0.0136571	1197.58	0.0537551
947.842	0.0482581	947.842	0.0134317	1198.54	0.0539995
948.806	0.047945	948.806	0.0131822	1199.51	0.0536149
949.77	0.0475508	949.77	0.0129244	1200.47	0.0532629
950.734	0.0470334	950.734	0.0126842	1201.43	0.0536851
951.698	0.0464291	951.698	0.0124812	1202.4	0.054623
952.663	0.045858	952.663	0.0123257	1203.36	0.0551372
953.627	0.0452379	953.627	0.0122107	1204.33	0.0548978
954.591	0.0444825	954.591	0.0121113	1205.29	0.0543814
955.555	0.0434547	955.555	0.0120008	1206.26	0.0541735
956.52	0.0423575	956.52	0.0118639	1207.22	0.0545541
957.484	0.0412311	957.484	0.0116964	1208.18	0.0556803
958.448	0.0400258	958.448	0.0115129	1209.15	0.0573772
959.412	0.0385882	959.412	0.0113561	1210.11	0.0589293
960.377	0.037044	960.377	0.0112695	1211.08	0.0595325
961.341	0.0355916	961.341	0.0112441	1212.04	0.0593427
962.305	0.0341876	962.305	0.0112136	1213.01	0.0591841
963.269	0.0328382	963.269	0.011123	1213.97	0.0595009
964.234	0.0316697	964.234	0.0109745	1214.93	0.0600044
965.198	0.0305799	965.198	0.0107941	1215.9	0.0602857
966.162	0.029641	966.162	0.0105803	1216.86	0.0602233
967.126	0.0286714	967.126	0.0103212	1217.83	0.0598789
968.091	0.0278714	968.091	0.0100423	1218.79	0.0591841
969.055	0.0272559	969.055	0.00980033	1219.76	0.0584488
970.019	0.026697	970.019	0.00963161	1220.72	0.058029
970.983	0.026126	970.983	0.00952443	1221.68	0.0579317
971.947	0.0254684	971.947	0.00943467	1222.65	0.0578992
972.912	0.0248692	972.912	0.00931353	1223.61	0.0578017
973.876	0.0243328	973.876	0.00913605	1224.58	0.0576062
974.84	0.0237843	974.84	0.00891833	1225.54	0.0571802
975.804	0.0232229	975.804	0.00869809	1226.51	0.0564852
976.769	0.0227306	976.769	0.00848729	1227.47	0.0559835
977.733	0.0221424	977.733	0.00826711	1228.43	0.0560507
978.697	0.0216255	978.697	0.00803302	1229.4	0.0564852
979.661	0.0213623	979.661	0.00781174	1230.36	0.0568503
980.625	0.0212739	980.625	0.00761389	1231.33	0.0569825
981.59	0.0212739	981.59	0.007413	1232.29	0.0571473
982.554	0.0212739	982.554	0.00719902	1233.26	0.0573772
983.518	0.0213623	983.518	0.00701127	1234.22	0.0574427
984.482	0.0213623	984.482	0.00688075	1235.18	0.0573772
985.447	0.0212739	985.447	0.00676506	1236.15	0.0573116
986.411	0.0210959	986.411	0.00659095	1237.11	0.0572131
987.375	0.0209164	987.375	0.00633204	1238.08	0.0570155
988.339	0.0210063	988.339	0.00601766	1239.04	0.0568503
989.304	0.0211851	989.304	0.00568763	1240	0.0570485
990.268	0.0212739	990.268	0.00537967	1240.97	0.0573116
991.232	0.0213623	991.232	0.00513181	1241.93	0.0571473
992.196	0.0216255	992.196	0.00495127	1242.9	0.0565185
993.16	0.0220571	993.16	0.00479922	1243.86	0.0559499
994.125	0.0223963	994.125	0.0046494	1244.83	0.0557141
995.089	0.0227306	995.089	0.00453118	1245.79	0.0557479
996.053	0.0228958	996.053	0.00446891	1246.75	0.0559835
997.018	0.0228133	997.018	0.00441059	1247.72	0.0563185
997.982	0.0223963	997.982	0.00427607	1248.68	0.0564519
998.946	0.0215381	998.946	0.00405734	1249.65	0.0561178
999.91	0.0204607	999.91	0.00381871	1250.61	0.0554434
1000.87	0.0193494	1000.87	0.00361134	1251.58	0.0548636
1001.84	0.0182669	1001.84	0.00343724	1252.54	0.0543814
1002.8	0.0172228	1002.8	0.00328513	1253.5	0.0538251
1003.77	0.0161798	1003.77	0.003147	1254.47	0.0532629
1004.73	0.0150322	1004.73	0.00300645	1255.43	0.0528729
1005.7	0.0137416	1005.7	0.00286426	1256.4	0.0525158
1006.66	0.0124419	1006.66	0.00276783	1257.36	0.0517943
1007.62	0.0113243	1007.62	0.00277565	1258.33	0.0508779
1008.59	0.0104826	1008.59	0.00290243	1259.29	0.0499447
1009.55	0.00996065	1009.55	0.00314313	1260.25	0.0489935
1010.52	0.00984459	1010.52	0.00351803	1261.22	0.0477483
1011.48	0.0101534	1011.48	0.00402624	1262.18	0.0462667
1012.45	0.0107206	1012.45	0.00457531	1263.15	0.0449038
1013.41	0.0113275	1013.41	0.00503608	1264.11	0.043368
1014.37	0.0118427	1014.37	0.00535954	1265.07	0.0415042
1015.34	0.0121093	1015.34	0.00557909	1266.04	0.0396476
1016.3	0.0118613	1016.3	0.00571823	1267	0.0381957
1017.27	0.0109725	1017.27	0.00576713	1267.97	0.0367376
1018.23	0.00962509	1018.23	0.00574509	1268.93	0.0348967
1019.2	0.00801155	1019.2	0.00572122	1269.9	0.0330669
1020.16	0.00611684	1020.16	0.00574738	1270.86	0.0321422
1021.12	0.00402727	1021.12	0.00580501	1271.82	0.0319658
1022.09	0.00208634	1022.09	0.00583106	1272.79	0.0317885
1023.05	0.000521138	1023.05	0.00577085	1273.75	0.0314907
1024.02	0.000795426	1024.02	0.0056105	1274.72	0.0313106
1024.98	0.00199671	1024.98	0.00539796	1275.68	0.0313106
1025.94	0.00281142	1025.94	0.00523125	1276.64	0.0311296
1026.91	0.0027193	1026.91	0.00518899	1277.61	0.0311296
1027.87	0.00138275	1027.87	0.00525845	1278.57	0.0316101
1028.84	0.00125768	1028.84	0.00535719	1279.54	0.032434
1029.8	0.00511848	1029.8	0.00542103	1280.5	0.0330669
1030.77	0.00971754	1030.77	0.00544698	1281.47	0.0337438
1031.73	0.0140157	1031.73	0.00545988	1282.43	0.0347885
1032.69	0.016982	1032.69	0.0054798	1283.39	0.0356445
1033.66	0.0182788	1033.66	0.00551634	1284.36	0.0358027
1034.62	0.0182063	1034.62	0.00555766	1285.32	0.0355386
1035.59	0.017243	1035.59	0.00556794	1286.29	0.0354324
1036.55	0.0158663	1036.55	0.00553194	1287.25	0.0353259
1037.52	0.0145783	1037.52	0.00549393	1288.22	0.0346256
1038.48	0.0137854	1038.48	0.00551115	1289.18	0.0335197
1039.44	0.0136193	1039.44	0.00557945	1290.14	0.0323758
1040.41	0.0139624	1040.41	0.0056485	1291.11	0.0312504
1041.37	0.014587	1041.37	0.005701	1292.07	0.0295774
1042.34	0.0152133	1042.34	0.005766	1293.04	0.0273939
1043.3	0.0156108	1043.3	0.00585575	1294	0.0250203
1044.27	0.0157771	1044.27	0.00595258	1294.97	0.0223963
1045.23	0.0159087	1045.23	0.00605404	1295.93	0.0195175
1046.19	0.0161167	1046.19	0.00617634	1296.89	0.0165143
1047.16	0.0162857	1047.16	0.00629784	1297.86	0.0139357
1048.12	0.0162903	1048.12	0.00635805	1298.82	0.0114809
1049.09	0.0161879	1049.09	0.00632978	1299.79	0.0086241
1050.05	0.016091	1050.05	0.00624857	1300.75	0.0055967
1051.02	0.0159936	1051.02	0.0061537	1301.71	0.00285967
1051.98	0.0158571	1051.98	0.00604921	1302.68	4.36977e-05
1052.94	0.0157341	1052.94	0.00594735	1303.64	0.00398878
1053.91	0.0156809	1053.91	0.00589104	1304.61	0.00895154
1054.87	0.0156429	1054.87	0.00589645	1305.57	0.0142877
1055.84	0.0155374	1055.84	0.00590568	1306.54	0.0202365
1056.8	0.0153661	1056.8	0.0058388	1307.5	0.0277736
1057.76	0.0151614	1057.76	0.00567081	1308.46	0.0368584
1058.73	0.0149261	1058.73	0.00543296	1309.43	0.0469898
1059.69	0.0146977	1059.69	0.00517073	1310.39	0.0583284
1060.66	0.0145487	1060.66	0.00492477	1311.36	0.0716588
1061.62	0.014444	1061.62	0.00472806	1312.32	0.0860304
1062.59	0.0142312	1062.59	0.00458494	1313.29	0.0995725
1063.55	0.0138518	1063.55	0.00447526	1314.25	0.112853
1064.51	0.0134255	1064.51	0.00439576	1315.21	0.127216
1065.48	0.0130432	1065.48	0.00437283	1316.18	0.141233
1066.44	0.0126291	1066.44	0.00441124	1317.14	0.15291
1067.41	0.0121037	1067.41	0.00446577	1318.11	0.164146
1068.37	0.0115173	1068.37	0.00449415	1319.07	0.177134
1069.34	0.0109107	1069.34	0.00450785	1320.04	0.189087
1070.3	0.0101914	1070.3	0.00454403	1321	0.196588
1071.26	0.00928028	1071.26	0.00461623	1321.96	0.201724
1072.23	0.008253	1072.23	0.0047183	1322.93	0.206791
1073.19	0.00722071	1073.19	0.00484566	1323.89	0.209526
1074.16	0.00618547	1074.16	0.0049807	1324.86	0.208159
1075.12	0.0051321	1075.12	0.00508519	1325.82	0.206435
1076.09	0.00411898	1076.09	0.005141	1326.79	0.207694
1077.05	0.00315722	1077.05	0.00518457	1327.75	0.210072
1078.01	0.00213948	1078.01	0.00527194	1328.71	0.211301
1078.98	0.00103374	1078.98	0.00542556	1329.68	0.213731
1079.94	2.35563e-06	1079.94	0.00563352	1330.64	0.219649
1080.91	0.000821412	1080.91	0.00588377	1331.61	0.226321
1081.87	0.00152939	1081.87	0.00616895	1332.57	0.230267
1082.83	0.0022471	1082.83	0.00646781	1333.54	0.23288
1083.8	0.00289532	1083.8	0.00674971	1334.5	0.235982
1084.76	0.00332611	1084.76	0.007006	1335.46	0.236553
1085.73	0.00355644	1085.73	0.00726274	1336.43	0.231383
1086.69	0.00366951	1086.69	0.00755508	1337.39	0.222046
1087.65	0.0036278	1087.65	0.00788398	1338.36	0.210072
1088.62	0.00339362	1088.62	0.00820085	1339.32	0.192373
1089.58	0.00309596	1089.58	0.00843147	1340.28	0.168904
1090.55	0.00285691	1090.55	0.00852446	1341.25	0.144921
1091.51	0.00258346	1091.51	0.00848031	1342.21	0.122077
1092.48	0.00213185	1092.48	0.00834475	1343.18	0.0984777
1093.44	0.00154825	1093.44	0.00817401	1344.14	0.0744041
1094.4	0.000955413	1094.4	0.00799626	1345.11	0.0527963
1095.37	0.000342814	1095.37	0.0077963	1346.07	0.0351391
1096.33	0.000345767	1096.33	0.00754601	1347.03	0.0206363
1097.3	0.00106083	1097.3	0.00725661	1348	0.00817603
1098.26	0.00176593	1098.26	0.00698078	1348.96	0.00209209
1099.23	0.00254911	1099.23	0.00675075	1349.93	0.0103896
1100.19	0.0034343	1100.19	0.00652636	1350.89	0.0172964
1101.15	0.00423994	1101.15	0.00624062	1351.86	0.0233039
1102.12	0.00482459	1102.12	0.00588857	1352.82	0.0286056
1103.08	0.00529665	1103.08	0.00553346	1353.78	0.0329527
1104.05	0.00579318	1104.05	0.0052149	1354.75	0.0365835
1105.01	0.00623146	1105.01	0.00489495	1355.71	0.0395048
1105.98	0.0065021	1105.98	0.00451685	1356.68	0.0416853
1106.94	0.00673012	1106.94	0.0040831	1357.64	0.0432375
1107.9	0.00710411	1107.9	0.00363961	1358.61	0.0446515
1108.87	0.00758383	1108.87	0.00320893	1359.57	0.0461444
1109.83	0.00802209	1109.83	0.00278005	1360.53	0.0477089
1110.8	0.00843355	1110.8	0.00234241	1361.5	0.0490703
1111.76	0.00890989	1111.76	0.00189843	1362.46	0.0502452
1112.72	0.00941824	1112.72	0.00146014	1363.43	0.051173
1113.69	0.00989901	1113.69	0.00106558	1364.39	0.051758
1114.65	0.0104093	1114.65	0.000764334	1365.35	0.0521563
1115.62	0.010976	1115.62	0.000544335	1366.32	0.052659
1116.58	0.0114416	1116.58	0.000301936	1367.28	0.053404
1117.55	0.0116364	1117.55	4.85648e-05	1368.25	0.0542082
1118.51	0.011589	1118.51	0.000454433	1369.21	0.0548978
1119.47	0.011423	1119.47	0.000778673	1370.18	0.0556127
1120.44	0.0111698	1120.44	0.000964596	1371.14	0.0565518
1121.4	0.0108378	1121.4	0.00108556	1372.1	0.0576714
1122.37	0.010545	1122.37	0.0012374	1373.07	0.0587056
1123.33	0.0104174	1123.33	0.00146081	1374.03	0.0593427
1124.3	0.0104298	1124.3	0.0017635	1375	0.0595641
1125.26	0.0104731	1125.26	0.00213039	1375.96	0.0595325
1126.22	0.0105009	1126.22	0.00249196	1376.92	0.0595641
1127.19	0.0105019	1127.19	0.00274332	1377.89	0.0598475
1128.15	0.010432	1128.15	0.00283361	1378.85	0.0603169
1129.12	0.0102801	1129.12	0.00278938	1379.82	0.0607826
1130.08	0.0101096	1130.08	0.00264429	1380.78	0.0610296
1131.05	0.00994731	1131.05	0.00240246	1381.75	0.0611834
1132.01	0.00972516	1132.01	0.00208138	1382.71	0.0615204
1132.97	0.00941461	1132.97	0.0017254	1383.67	0.062068
1133.94	0.00909741	1133.94	0.00135299	1384.64	0.0627606
1134.9	0.00881656	1134.9	0.000940574	1385.6	0.0635936
1135.87	0.00847311	1135.87	0.000465213	1386.57	0.0645615
1136.83	0.00797685	1136.83	5.64869e-05	1387.53	0.0653426
1137.8	0.00739081	1137.8	0.00055141	1388.5	0.0657153
1138.76	0.00681808	1138.76	0.000873001	1389.46	0.0659152
1139.72	0.00625391	1139.72	0.000866595	1390.42	0.0661428
1140.69	0.00567457	1140.69	0.000525414	1391.39	0.0663697
1141.65	0.00517167	1141.65	5.69529e-05	1392.35	0.0665393
1142.62	0.0048639	1142.62	0.000271007	1393.32	0.0668211
1143.58	0.00473466	1143.58	0.000335508	1394.28	0.0672135
1144.55	0.00467795	1144.55	0.000160626	1395.25	0.0675481
1145.51	0.00463946	1145.51	0.000231508	1396.21	0.0677702
1146.47	0.0046049	1146.47	0.000855311	1397.17	0.0680744
1147.44	0.00453495	1147.44	0.00166049	1398.14	0.0684596
1148.4	0.00443146	1148.4	0.00251896	1399.1	0.068624
1149.37	0.00439529	1149.37	0.00333545	1400.07	0.0684596
1150.33	0.00451209	1150.33	0.00409112	1401.03	0.0683498
1151.3	0.00473701	1151.3	0.00477417	1401.99	0.0685967
1152.26	0.00497509	1152.26	0.00534903	1402.96	0.0691421
1153.22	0.00519033	1153.22	0.00579606	1403.92	0.0697371
1154.19	0.0053776	1154.19	0.00611329	1404.89	0.0702469
1155.15	0.00553126	1155.15	0.00627059	1405.85	0.0706468
1156.12	0.0057106	1156.12	0.00622674	1406.82	0.0709915
1157.08	0.00599614	1157.08	0.00599769	1407.78	0.0713082
1158.04	0.00632268	1158.04	0.00565936	1408.74	0.071702
1159.01	0.00650387	1159.01	0.00528148	1409.71	0.0722238
1159.97	0.00650143	1159.97	0.00490691	1410.67	0.0727677
1160.94	0.00649362	1160.94	0.00459211	1411.64	0.0731793
1161.9	0.00659266	1161.9	0.00438886	1412.6	0.0735886
1162.87	0.00669094	1162.87	0.00426809	1413.57	0.0742488
1163.83	0.00669903	1163.83	0.00413252	1414.53	0.0752032
1164.79	0.00673052	1164.79	0.00393538	1415.49	0.0762441
1165.76	0.00689529	1165.76	0.0037267	1416.46	0.0771979
1166.72	0.00709143	1166.72	0.00356287	1417.42	0.0779717
1167.69	0.00718638	1167.69	0.00343646	1418.39	0.0784514
1168.65	0.00724379	1168.65	0.00332561	1419.35	0.0786663
1169.62	0.00738614	1169.62	0.00324356	1420.32	0.0791181
1170.58	0.00757348	1170.58	0.00319857	1421.28	0.0800607
1171.54	0.00770208	1171.54	0.00315769	1422.24	0.0811541
1172.51	0.00779683	1172.51	0.0030888	1423.21	0.0820503
1173.47	0.00791905	1173.47	0.00301083	1424.17	0.0825969
1174.44	0.00799704	1174.44	0.00296769	1425.14	0.0829366
1175.4	0.00793929	1175.4	0.00298591	1426.1	0.0832975
1176.37	0.00781097	1176.37	0.00306435	1427.07	0.0837464
1177.33	0.00771085	1177.33	0.00316905	1428.03	0.0842596
1178.29	0.00756541	1178.29	0.00321962	1428.99	0.0847697
1179.26	0.00725157	1179.26	0.00313093	1429.96	0.0851447
1180.22	0.0068359	1180.22	0.00289985	1430.92	0.0852547
1181.19	0.006481	1181.19	0.00261959	1431.89	0.0853425
1182.15	0.00618455	1182.15	0.00238382	1432.85	0.0855399
1183.12	0.0058235	1183.12	0.00221196	1433.82	0.0857806
1184.08	0.0053966	1184.08	0.002075	1434.78	0.0858679
1185.04	0.0050216	1185.04	0.00195763	1435.74	0.0857369
1186.01	0.00480365	1186.01	0.00181417	1436.71	0.0854742
1186.97	0.00470543	1186.97	0.00160187	1437.67	0.0853206
1187.94	0.00465435	1187.94	0.00131656	1438.64	0.0852327
1188.9	0.00461633	1188.9	0.0010032	1439.6	0.0851227
1189.86	0.00454772	1189.86	0.000722249	1440.57	0.0850125
1190.83	0.00438716	1190.83	0.000519894	1441.53	0.0849684
1191.79	0.00412162	1191.79	0.000416653	1442.49	0.0849243
1192.76	0.00379182	1192.76	0.000397221	1443.46	0.084836
1193.72	0.00344747	1193.72	0.000411756	1444.42	0.0847697
1194.68	0.00315552	1194.68	0.000413984	1445.39	0.0849022
1195.65	0.00299936	1195.65	0.000402273	1446.35	0.0851887
1196.61	0.00298104	1196.61	0.000418726	1447.31	0.0854084
1197.58	0.00296201	1197.58	0.000513493	1448.28	0.0855399
1198.54	0.00280214	1198.54	0.000708819	1449.24	0.0857369
1199.51	0.00251638	1199.51	0.000981488	1450.21	0.0861729
1200.47	0.00221371	1200.47	0.00127203	1451.17	0.0868012
1201.43	0.00193725	1201.43	0.00153838	1452.14	0.0875747
1202.4	0.00166055	1202.4	0.00180253	1453.1	0.0882778
1203.36	0.00138161	1203.36	0.00210593	1454.06	0.0887856
1204.33	0.00111133	1204.33	0.00241808	1455.03	0.0891645
1205.29	0.000816434	1205.29	0.00263988	1455.99	0.0896881
1206.26	0.000488976	1206.26	0.00271769	1456.96	0.0901255
1207.22	0.00022796	1207.22	0.00270484	1457.92	0.0899175
1208.18	0.000138046	1208.18	0.00268794	1458.88	0.0895418
1209.15	0.000181602	1209.15	0.002703	1459.85	0.0892904
1210.11	0.000248732	1210.11	0.0027398	1460.81	0.0891225
1211.08	0.000330146	1211.08	0.00277523	1461.78	0.0890804
1212.04	0.000482239	1212.04	0.00276577	1462.74	0.0891225
1213.01	0.000656291	1213.01	0.0026547	1463.71	0.0891645
1213.97	0.000721731	1213.97	0.00243046	1464.67	0.0889753
1214.93	0.000653335	1214.93	0.00214525	1465.63	0.0884686
1215.9	0.000563567	1215.9	0.00186712	1466.6	0.0880015
1216.86	0.000544335	1216.86	0.00164792	1467.56	0.087703
1217.83	0.000588191	1217.83	0.0015415	1468.53	0.0875105
1218.79	0.000668605	1218.79	0.001578	1469.49	0.0874463
1219.76	0.000793457	1219.76	0.00169752	1470.46	0.0875747
1220.72	0.000969113	1220.72	0.00177931	1471.42	0.0880015
1221.68	0.00120542	1221.68	0.00177562	1472.38	0.0883838
1222.65	0.00154716	1222.65	0.0017559	1473.35	0.0881716
1223.61	0.00202004	1223.61	0.00178121	1474.31	0.087703
1224.58	0.00254398	1224.58	0.00180996	1475.28	0.0873177
1225.54	0.00298015	1225.54	0.00177687	1476.24	0.0869521
1226.51	0.00325401	1226.51	0.00169477	1477.21	0.0866499
1227.47	0.00337312	1227.47	0.00161416	1478.17	0.0865634
1228.43	0.00337131	1228.43	0.00154046	1479.13	0.0866932
1229.4	0.00331176	1229.4	0.00145905	1480.1	0.0868659
1230.36	0.00327559	1230.36	0.00139433	1481.06	0.0868659
1231.33	0.00327814	1231.33	0.00138207	1482.03	0.0866932
1232.29	0.00323954	1232.29	0.00142274	1482.99	0.0865201
1233.26	0.00311005	1233.26	0.00151555	1483.95	0.0864768
1234.22	0.00295125	1234.22	0.00167333	1484.92	0.0865634
1235.18	0.00282088	1235.18	0.00184555	1485.88	0.0868012
1236.15	0.00266535	1236.15	0.00189336	1486.85	0.0872962
1237.11	0.00243042	1237.11	0.00173801	1487.81	0.0879163
1238.08	0.0021962	1238.08	0.00148097	1488.78	0.0882778
1239.04	0.00208995	1239.04	0.00129462	1489.74	0.0878097
1240	0.00211685	1240	0.00122203	1490.7	0.0868659
1240.97	0.0021957	1240.97	0.00116804	1491.67	0.0862381
1241.93	0.00230077	1241.93	0.00105404	1492.63	0.0860423
1242.9	0.00245074	1242.9	0.000894012	1493.6	0.0860859
1243.86	0.00262184	1243.86	0.000730367	1494.56	0.0862815
1244.83	0.00280623	1244.83	0.000582696	1495.53	0.0866283
1245.79	0.00309031	1245.79	0.000456635	1496.49	0.0869521
1246.75	0.00354275	1246.75	0.000337633	1497.45	0.0870167
1247.72	0.00408038	1247.72	0.000178365	1498.42	0.0868659
1248.68	0.00457735	1248.68	5.29141e-05	1499.38	0.0866283
1249.65	0.00504917	1249.65	0.00033043	1500.35	0.0863467
1250.61	0.00560074	1250.61	0.000610043	1501.31	0.0862815
1251.58	0.00624932	1251.58	0.000880236	1502.28	0.0864551
1252.54	0.00693407	1252.54	0.00111162	1503.24	0.086758
1253.5	0.00763882	1253.5	0.00121617	1504.2	0.0871028
1254.47	0.00837356	1254.47	0.0011453	1505.17	0.0878311
1255.43	0.00908276	1255.43	0.00101	1506.13	0.0894581
1256.4	0.00971406	1256.4	0.00099381	1507.1	0.0907879
1257.36	0.0103194	1257.36	0.00116249	1508.06	0.0904987
1258.33	0.0109639	1258.33	0.00143084	1509.03	0.0898758
1259.29	0.011572	1259.29	0.00168788	1509.99	0.0893534
1260.25	0.0119935	1260.25	0.00187024	1510.95	0.0889331
1261.22	0.0121943	1261.22	0.00194127	1511.92	0.08868
1262.18	0.0122836	1262.18	0.00190689	1512.88	0.0887856
1263.15	0.0123845	1263.15	0.00184679	1513.85	0.0893114
1264.11	0.0125751	1264.11	0.00183831	1514.81	0.0901463
1265.07	0.0128736	1265.07	0.00185511	1515.78	0.0911173
1266.04	0.0131837	1266.04	0.00180597	1516.74	0.0917317
1267	0.0133331	1267	0.00167868	1517.7	0.0918744
1267.97	0.013289	1267.97	0.00156077	1518.67	0.0918948
1268.93	0.0132521	1268.93	0.00152996	1519.63	0.0921796
1269.9	0.0134279	1269.9	0.00159792	1520.6	0.0928473
1270.86	0.0137669	1270.86	0.0017372	1521.56	0.0934301
1271.82	0.0140557	1271.82	0.00188121	1522.53	0.0935502
1272.79	0.0142028	1272.79	0.00192078	1523.49	0.0935102
1273.75	0.0142771	1273.75	0.00179267	1524.45	0.0934902
1274.72	0.0143298	1274.72	0.00156409	1525.42	0.0935502
1275.68	0.0143578	1275.68	0.00134868	1526.38	0.0937301
1276.64	0.0144165	1276.64	0.00116576	1527.35	0.0938299
1277.61	0.0146068	1277.61	0.000935801	1528.31	0.0937501
1278.57	0.0149201	1278.57	0.00058692	1529.27	0.0936302
1279.54	0.01522	1279.54	0.000106146	1530.24	0.0937301
1280.5	0.0153997	1280.5	0.000468711	1531.2	0.0941286
1281.47	0.0154792	1281.47	0.00103273	1532.17	0.0947429
1282.43	0.0155342	1282.43	0.00145318	1533.13	0.0952943
1283.39	0.0156189	1283.39	0.00170537	1534.1	0.0954512
1284.36	0.0157657	1284.36	0.00191109	1535.06	0.0955492
1285.32	0.0159833	1285.32	0.00217302	1536.02	0.0956666
1286.29	0.016225	1286.29	0.00244116	1536.99	0.0956861
1287.25	0.0163981	1287.25	0.0026234	1537.95	0.0957057
1288.22	0.0164182	1288.22	0.00276218	1538.92	0.0962515
1289.18	0.0162477	1289.18	0.00298781	1539.88	0.097679
1290.14	0.0159116	1290.14	0.00334231	1540.85	0.0990856
1291.11	0.0155092	1291.11	0.0037807	1541.81	0.0996876
1292.07	0.0151665	1292.07	0.00428446	1542.77	0.0996876
1293.04	0.0149239	1293.04	0.0048338	1543.74	0.0991611
1294	0.0146726	1294	0.00531714	1544.7	0.0983468
1294.97	0.0142637	1294.97	0.00560654	1545.67	0.0977747
1295.93	0.0136539	1295.93	0.00572156	1546.63	0.0976407
1296.89	0.0129083	1296.89	0.0058276	1547.6	0.0977555
1297.86	0.0120957	1297.86	0.00604207	1548.56	0.0979085
1298.82	0.0112532	1298.82	0.00632197	1549.52	0.0980039
1299.79	0.0104358	1299.79	0.00654653	1550.49	0.0979849
1300.75	0.00972933	1300.75	0.00662932	1551.45	0.0979849
1301.71	0.00919305	1301.71	0.00654301	1552.42	0.0980612
1302.68	0.0088449	1302.68	0.0063061	1553.38	0.0982707
1303.64	0.00868579	1303.64	0.00597425	1554.34	0.0985747
1304.61	0.00865789	1304.61	0.00561645	1555.31	0.0988021
1305.57	0.00861176	1305.57	0.00527254	1556.27	0.0988021
1306.54	0.0084212	1306.54	0.00495116	1557.24	0.0985747
1307.5	0.00813288	1307.5	0.00465244	1558.2	0.0977555
1308.46	0.00793461	1308.46	0.00435832	1559.17	0.0958815
1309.43	0.00796405	1309.43	0.00400801	1560.13	0.0954512
1310.39	0.00820745	1310.39	0.00355678	1561.09	0.0963292
1311.36	0.00855257	1311.36	0.00305697	1562.06	0.0973529
1312.32	0.00884239	1312.32	0.00263285	1563.02	0.0980993
1313.29	0.00893745	1313.29	0.00233335	1563.99	0.0985558
1314.25	0.00886788	1314.25	0.00204654	1564.95	0.0987453
1315.21	0.00885351	1315.21	0.00164049	1565.91	0.0987643
1316.18	0.009072	1316.18	0.00113908	1566.88	0.0988589
1317.14	0.00943341	1317.14	0.000711151	1567.84	0.0991988
1318.11	0.00961801	1318.11	0.000521553	1568.81	0.0996689
1319.07	0.00939171	1319.07	0.000564007	1569.77	0.0997626
1320.04	0.00887349	1320.04	0.000622176	1570.74	0.0995562
1321	0.00839601	1321	0.000448136	1571.7	0.0996126
1321.96	0.00816612	1321.96	1.04581e-05	1572.66	0.0998937
1322.93	0.00817117	1322.93	0.000604858	1573.63	0.100137
1323.89	0.00829692	1323.89	0.00115647	1574.59	0.100286
1324.86	0.00842858	1324.86	0.00162198	1575.56	0.100323
1325.82	0.00850867	1325.82	0.00211629	1576.52	0.100062
1326.79	0.0085415	1326.79	0.0027826	1577.49	0.0996313
1327.75	0.00855063	1327.75	0.00365949	1578.45	0.0993306
1328.71	0.0085413	1328.71	0.00465919	1579.41	0.0991233
1329.68	0.00852233	1329.68	0.00565088	1580.38	0.0988589
1330.64	0.00852921	1330.64	0.00657843	1581.34	0.0985368
1331.61	0.00858785	1331.61	0.00751766	1582.31	0.0982327
1332.57	0.00867747	1332.57	0.00859922	1583.27	0.0979849
1333.54	0.0087822	1333.54	0.00982211	1584.24	0.0977555
1334.5	0.00896837	1334.5	0.0109655	1585.2	0.0975065
1335.46	0.00935751	1335.46	0.0117391	1586.16	0.0972376
1336.43	0.0100056	1336.43	0.0120277	1587.13	0.0969872
1337.39	0.0108212	1337.39	0.011883	1588.09	0.0967748
1338.36	0.011522	1338.36	0.0111987	1589.06	0.0964262
1339.32	0.0116578	1339.32	0.00959822	1590.02	0.0958619
1340.29	0.0110972	1340.29	0.00702279	1590.98	0.095196
1341.25	0.0103707	1341.25	0.00396177	1591.95	0.0945452
1342.21	0.00995748	1342.21	0.000683203	1592.91	0.0938897
1343.18	0.00987229	1343.18	0.00284781	1593.88	0.0931291
1344.14	0.00993731	1344.14	0.00646612	1594.84	0.0921389
1345.11	0.0100035	1345.11	0.00978592	1595.81	0.090891
1346.07	0.0100059	1346.07	0.0126261	1596.77	0.0894162
1347.03	0.00993232	1347.03	0.0150161	1597.73	0.0879376
1348	0.0097561	1348	0.0169006	1598.7	0.0865634
1348.96	0.00943848	1348.96	0.0181523	1599.66	0.0852986
1349.93	0.00900801	1349.93	0.0188306	1600.63	0.0840368
1350.89	0.00859321	1350.89	0.0191836	1601.59	0.0827103
1351.86	0.0083193	1351.86	0.0194052	1602.56	0.0812465
1352.82	0.0081893	1352.82	0.0195175	1603.52	0.0797085
1353.78	0.00806884	1353.78	0.0194206	1604.48	0.0781879
1354.75	0.00778802	1354.75	0.0191395	1605.45	0.0769788
1355.71	0.00731197	1355.71	0.0186201	1606.41	0.0761702
1356.68	0.00682106	1356.68	0.018038	1607.38	0.0755766
1357.64	0.00655845	1357.64	0.0175239	1608.34	0.0750033
1358.61	0.00662964	1358.61	0.0170819	1609.31	0.0745263
1359.57	0.00697721	1359.57	0.0166227	1610.27	0.0743498
1360.53	0.00754879	1360.53	0.016105	1611.23	0.0744759
1361.5	0.00834764	1361.5	0.0156155	1612.2	0.0748781
1362.46	0.00910627	1362.46	0.0152907	1613.16	0.0754523
1363.43	0.00941285	1363.43	0.0150153	1614.13	0.0761455
1364.39	0.00950782	1364.39	0.0144801	1615.09	0.0768568
1365.36	0.0097833	1365.36	0.013688	1616.06	0.0775616
1366.32	0.01016	1366.32	0.0128516	1617.02	0.0784036
1367.28	0.0103188	1367.28	0.0120679	1617.98	0.0797085
1368.25	0.0100057	1368.25	0.0113369	1618.95	0.0813618
1369.21	0.00927788	1369.21	0.0106956	1619.91	0.0830044
1370.18	0.00845247	1370.18	0.01019	1620.88	0.0847254
1371.14	0.00772043	1371.14	0.00979124	1621.84	0.0868659
1372.1	0.00703496	1372.1	0.00939352	1622.81	0.089709
1373.07	0.00625855	1373.07	0.00889938	1623.77	0.0926051
1374.03	0.00520948	1374.03	0.00844258	1624.73	0.0949993
1375	0.00398262	1375	0.0082878	1625.7	0.0974489
1375.96	0.00307639	1375.96	0.00834965	1626.66	0.100602
1376.92	0.00260619	1376.92	0.00841407	1627.63	0.104591
1377.89	0.0022736	1377.89	0.00840752	1628.59	0.108706
1378.85	0.00188311	1378.85	0.00831162	1629.56	0.112501
1379.82	0.0015109	1379.82	0.00817637	1630.52	0.116267
1380.78	0.00136262	1380.78	0.00810315	1631.48	0.120066
1381.75	0.00156854	1381.75	0.00811127	1632.45	0.123491
1382.71	0.00210821	1382.71	0.00809017	1633.41	0.126453
1383.67	0.00286817	1383.67	0.00794176	1634.38	0.130019
1384.64	0.00374497	1384.64	0.00770532	1635.34	0.135434
1385.6	0.00466722	1385.6	0.00749206	1636.3	0.1407
1386.57	0.00543911	1386.57	0.00745231	1637.27	0.143697
1387.53	0.00585087	1387.53	0.00775088	1638.23	0.145922
1388.5	0.00619525	1388.5	0.00826734	1639.2	0.148137
1389.46	0.00682192	1389.46	0.00869414	1640.16	0.15017
1390.42	0.00757789	1390.42	0.0089166	1641.12	0.152006
1391.39	0.00817526	1391.39	0.00898778	1642.09	0.153902
1392.35	0.00855965	1392.35	0.00899894	1643.05	0.155739
1393.32	0.00892936	1393.32	0.00899072	1644.02	0.157061
1394.28	0.00943441	1394.28	0.00896964	1644.98	0.157846
1395.25	0.00992584	1395.25	0.00899443	1645.95	0.159104
1396.21	0.0103322	1396.21	0.00904301	1646.91	0.161405
1397.17	0.0106239	1397.17	0.00905602	1647.88	0.16303
1398.14	0.0105356	1398.14	0.00909318	1648.84	0.163481
1399.1	0.00999001	1399.1	0.00922251	1649.8	0.163515
1400.07	0.0095129	1400.07	0.0093418	1650.77	0.16303
1401.03	0.00955884	1401.03	0.00927573	1651.73	0.161359
1401.99	0.00983853	1401.99	0.00908353	1652.7	0.158593
1402.96	0.00991238	1402.96	0.00893327	1653.66	0.15915
1403.92	0.00966933	1403.92	0.00891486	1654.62	0.162543
1404.89	0.00919344	1404.89	0.0090214	1655.59	0.164514
1405.85	0.00866568	1405.85	0.0090678	1656.55	0.164962
1406.82	0.00829767	1406.82	0.00886182	1657.52	0.164895
1407.78	0.00811203	1407.78	0.00847696	1658.48	0.16485
1408.74	0.00799876	1408.74	0.00809253	1659.45	0.164727
1409.71	0.00784818	1409.71	0.00778	1660.41	0.164414
1410.67	0.00757674	1410.67	0.00753769	1661.37	0.164178
1411.64	0.0071496	1411.64	0.00740152	1662.34	0.163909
1412.6	0.00661503	1412.6	0.00739889	1663.3	0.162996
1413.57	0.00609625	1413.57	0.0074517	1664.27	0.161793
1414.53	0.00577883	1414.53	0.0074283	1665.23	0.161096
1415.49	0.00581834	1415.49	0.00726012	1666.19	0.160925
1416.46	0.00615171	1416.46	0.00696038	1667.16	0.16081
1417.42	0.00634608	1417.42	0.00656316	1668.12	0.160397
1418.39	0.00570352	1418.39	0.00625804	1669.09	0.159752
1419.35	0.00443208	1419.35	0.00633749	1670.05	0.15886
1420.32	0.00409543	1420.32	0.00637112	1671.02	0.15746
1421.28	0.00484003	1421.28	0.00598331	1671.98	0.155881
1422.24	0.00563323	1422.24	0.00551933	1672.94	0.154597
1423.21	0.00592216	1423.21	0.0053256	1673.91	0.153433
1424.17	0.00577164	1424.17	0.00545746	1674.87	0.15175
1425.14	0.00565828	1425.14	0.00562075	1675.84	0.149813
1426.1	0.00590301	1426.1	0.00553653	1676.8	0.148747
1427.07	0.00633475	1427.07	0.00527346	1677.77	0.148386
1428.03	0.00674907	1428.03	0.00492464	1678.73	0.147887
1428.99	0.00704578	1428.99	0.00447597	1679.69	0.14692
1429.96	0.00717535	1429.96	0.00403416	1680.66	0.145972
1430.92	0.0073205	1430.92	0.00378469	1681.62	0.145426
1431.89	0.0077288	1431.89	0.00372887	1682.59	0.144775
1432.85	0.0083266	1432.85	0.00374912	1683.55	0.142727
1433.82	0.00878519	1433.82	0.003833	1684.52	0.139549
1434.78	0.00883539	1434.78	0.00403134	1685.48	0.137985
1435.74	0.00833136	1435.74	0.00430916	1686.44	0.13746
1436.71	0.007255	1436.71	0.00462866	1687.41	0.13677
1437.67	0.00650152	1437.67	0.00483304	1688.37	0.135694
1438.64	0.00674848	1438.64	0.0048289	1689.34	0.134333
1439.6	0.00734193	1439.6	0.00491231	1690.3	0.13279
1440.57	0.0076405	1440.57	0.00518593	1691.27	0.131341
1441.53	0.00755298	1441.53	0.00544111	1692.23	0.130305
1442.49	0.00731272	1442.49	0.00550958	1693.19	0.129647
1443.46	0.00717625	1443.46	0.00542826	1694.16	0.129029
1444.42	0.00724272	1444.42	0.00526646	1695.12	0.128205
1445.39	0.00744755	1445.39	0.00503108	1696.09	0.127274
1446.35	0.00762392	1446.35	0.00478428	1697.05	0.126673
1447.32	0.00753971	1447.32	0.00471623	1698.02	0.125804
1448.28	0.00714297	1448.28	0.00491406	1698.98	0.123792
1449.24	0.00683079	1449.24	0.00513521	1699.94	0.120839
1450.21	0.0068692	1450.21	0.00522266	1700.91	0.118897
1451.17	0.00713922	1451.17	0.00524941	1701.87	0.118536
1452.14	0.00754304	1452.14	0.00517705	1702.84	0.118599
1453.1	0.00805733	1453.1	0.00489587	1703.8	0.118442
1454.06	0.00854284	1454.06	0.00450906	1704.77	0.117859
1455.03	0.0088732	1455.03	0.00423934	1705.73	0.116507
1455.99	0.00922795	1455.99	0.00411245	1706.69	0.114701
1456.96	0.00882347	1456.96	0.00448928	1707.66	0.113146
1457.92	0.00641166	1457.92	0.00580013	1708.62	0.112003
1458.88	0.00485435	1458.88	0.0065817	1709.59	0.110982
1459.85	0.00497606	1459.85	0.00657662	1710.55	0.109935
1460.81	0.0057069	1460.81	0.00637618	1711.51	0.1091
1461.78	0.00637227	1461.78	0.0062791	1712.48	0.10874
1462.74	0.00675432	1462.74	0.00636202	1713.44	0.108706
1463.71	0.00689099	1463.71	0.00660984	1714.41	0.10862
1464.67	0.0067409	1464.67	0.00708843	1715.37	0.108276
1465.63	0.00640975	1465.63	0.0077217	1716.34	0.107601
1466.6	0.00638505	1466.6	0.00810871	1717.3	0.105904
1467.56	0.00666142	1467.56	0.00816896	1718.26	0.103478
1468.53	0.00688951	1468.53	0.00812177	1719.23	0.101858
1469.49	0.00690546	1469.49	0.00810831	1720.19	0.101158
1470.46	0.00689069	1470.46	0.00800275	1721.16	0.100695
1471.42	0.00734088	1471.42	0.00737036	1722.12	0.100062
1472.38	0.008068	1472.38	0.00629578	1723.09	0.0992176
1473.35	0.00793437	1473.35	0.00603249	1724.05	0.0983468
1474.31	0.00736348	1474.31	0.00662252	1725.01	0.0975449
1475.28	0.00682712	1475.28	0.00736752	1725.98	0.0968714
1476.24	0.00630844	1476.24	0.00806701	1726.94	0.0964068
1477.21	0.00621625	1477.21	0.00852742	1727.91	0.0961931
1478.17	0.00676294	1478.17	0.00865884	1728.87	0.0960959
1479.13	0.00750878	1479.13	0.00864655	1729.84	0.0959205
1480.1	0.00795891	1480.1	0.00866405	1730.8	0.0956666
1481.06	0.00801673	1481.06	0.00867997	1731.76	0.0954708
1482.03	0.00794204	1482.03	0.00860043	1732.73	0.0952943
1482.99	0.00803025	1482.99	0.00842364	1733.69	0.0944263
1483.95	0.00830692	1483.95	0.00824459	1734.66	0.092948
1484.92	0.00869169	1484.92	0.0080912	1735.62	0.0921999
1485.88	0.00920458	1485.88	0.00783031	1736.58	0.0921389
1486.85	0.00984158	1486.85	0.00728038	1737.55	0.0920983
1487.81	0.0104762	1487.81	0.00636223	1738.51	0.0918744
1488.78	0.0107178	1488.78	0.00521155	1739.48	0.0914455
1489.74	0.00984459	1489.74	0.00437108	1740.44	0.0909322
1490.7	0.00840838	1490.7	0.00409086	1741.41	0.0905401
1491.67	0.00799463	1491.67	0.00374411	1742.37	0.0903123
1492.63	0.00855736	1492.63	0.00308169	1743.33	0.0901463
1493.6	0.00921377	1493.6	0.00228672	1744.3	0.0899383
1494.56	0.00954923	1494.56	0.00137846	1745.26	0.0897716
1495.53	0.00972871	1495.53	0.000285953	1746.23	0.0897924
1496.49	0.00997001	1496.49	0.000597963	1747.19	0.0899383
1497.45	0.0101162	1497.45	0.000637159	1748.15	0.0897298
1498.42	0.010134	1498.42	0.000131313	1749.12	0.088891
1499.38	0.0102016	1499.38	0.000259144	1750.08	0.0876603
1500.35	0.0104439	1500.35	0.000236896	1751.05	0.0864768
1501.31	0.0108459	1501.31	0.000299656	1752.01	0.0855837
1502.28	0.011155	1502.28	0.00118917	1752.98	0.0850346
1503.24	0.0109704	1503.24	0.00189093	1753.94	0.084836
1504.2	0.0100095	1504.2	0.00165399	1754.9	0.0848139
1505.17	0.00886896	1505.17	1.37716e-05	1755.87	0.0848139
1506.13	0.0100855	1506.13	0.00235722	1756.83	0.0845926
1507.1	0.012426	1507.1	0.00316034	1757.8	0.0842818
1508.06	0.0115864	1508.06	0.00208808	1758.76	0.0840814
1509.03	0.0113829	1509.03	0.000756503	1759.73	0.0840145
1509.99	0.0117715	1509.99	7.22225e-06	1760.69	0.0838806
1510.95	0.0118262	1510.95	0.000185953	1761.65	0.0834998
1511.92	0.011715	1511.92	0.000193877	1762.62	0.0829818
1512.88	0.01191	1512.88	0.000310018	1763.58	0.0825288
1513.85	0.0124021	1513.85	0.000520516	1764.55	0.0822557
1514.81	0.0128768	1514.81	0.000578419	1765.51	0.0820731
1515.78	0.0131818	1515.78	0.000199937	1766.48	0.0820046
1516.74	0.0131538	1516.74	0.00070078	1767.44	0.0820503
1517.7	0.0129962	1517.7	0.0014804	1768.4	0.0822785
1518.67	0.0133598	1518.67	0.00160556	1769.37	0.0828009
1519.63	0.0142529	1519.63	0.0014643	1770.33	0.0835671
1520.6	0.0155577	1520.6	0.00136146	1771.3	0.084126
1521.56	0.016262	1521.56	0.00134756	1772.26	0.083724
1522.53	0.0158102	1522.53	0.00127445	1773.22	0.0827103
1523.49	0.0158061	1523.49	0.000954403	1774.19	0.081936
1524.45	0.0161895	1524.45	0.000771674	1775.15	0.0814309
1525.42	0.0162735	1525.42	0.00082948	1776.12	0.0809459
1526.38	0.0159375	1526.38	0.000976065	1777.08	0.0805977
1527.35	0.015527	1527.35	0.00129633	1778.05	0.0805977
1528.31	0.0154056	1528.31	0.00180396	1779.01	0.0807604
1529.27	0.0156211	1529.27	0.00214856	1779.97	0.0807371
1530.24	0.0159687	1530.24	0.00206486	1780.94	0.080388
1531.2	0.0162308	1531.2	0.00166465	1781.9	0.0799435
1532.17	0.0164962	1532.17	0.00129057	1782.87	0.0796143
1533.13	0.0169211	1533.13	0.00153945	1783.83	0.0793075
1534.1	0.0171359	1534.1	0.00251169	1784.8	0.0790232
1535.06	0.0174994	1535.06	0.00310731	1785.76	0.078833
1536.02	0.0180445	1536.02	0.00332869	1786.72	0.0787854
1536.99	0.0179055	1536.99	0.00391438	1787.69	0.0788568
1537.95	0.0170117	1537.95	0.00496821	1788.65	0.0790943
1538.92	0.0175762	1538.92	0.0054885	1789.62	0.0795908
1539.88	0.0225641	1539.88	0.00416187	1790.58	0.0802011
1540.85	0.0243328	1540.85	0.00242021	1791.55	0.0805744
1541.81	0.0183631	1541.81	0.00162178	1792.51	0.0803646
1542.77	0.0127654	1542.77	0.00173755	1793.47	0.0798965
1543.74	0.00807531	1543.74	0.00325146	1794.44	0.0795436
1544.7	0.00318999	1544.7	0.00560397	1795.4	0.0792365
1545.67	3.93484e-05	1545.67	0.00718399	1796.37	0.0789519
1546.63	0.000722922	1546.63	0.00750557	1797.33	0.0787616
1547.6	0.00032012	1547.6	0.00730211	1798.3	0.0787378
1548.56	0.00022335	1548.56	0.00716696	1799.26	0.0787378
1549.52	0.000757515	1549.52	0.00720604	1800.22	0.0785947
1550.49	0.00120043	1550.49	0.00728965	1801.19	0.0782838
1551.45	0.000873441	1551.45	0.00720596	1802.15	0.0778995
1552.42	1.22701e-05	1552.42	0.00684891	1803.12	0.0776099
1553.38	0.00103631	1553.38	0.00616941	1804.08	0.0774163
1554.34	0.00199388	1554.34	0.00536248	1805.05	0.0773193
1555.31	0.00230012	1555.31	0.00506426	1806.01	0.077295
1556.27	0.00152134	1556.27	0.00559623	1806.97	0.0773193
1557.24	0.000199005	1557.24	0.00651595	1807.94	0.0774647
1558.2	0.00038297	1558.2	0.00692158	1808.9	0.0777307
1559.17	0.000790344	1559.17	0.00829317	1809.87	0.0779476
1560.13	0.00223008	1560.13	0.00930417	1810.83	0.0778995
1561.09	0.000180048	1561.09	0.00791173	1811.8	0.0775374
1562.06	0.00209045	1562.06	0.00633582	1812.76	0.0771249
1563.02	0.00335334	1563.02	0.00540533	1813.72	0.0768568
1563.99	0.00379472	1563.99	0.00490943	1814.69	0.0767347
1564.95	0.0040108	1564.95	0.00451902	1815.65	0.0767102
1565.91	0.00448028	1565.91	0.00419684	1816.62	0.0767102
1566.88	0.00513946	1566.88	0.00402322	1817.58	0.0766858
1567.84	0.00571076	1567.84	0.00384836	1818.54	0.0766368
1568.81	0.00607929	1568.81	0.00336417	1819.51	0.0765388
1569.77	0.00589952	1569.77	0.0028752	1820.47	0.0764898
1570.74	0.00555703	1570.74	0.00269146	1821.44	0.0765388
1571.7	0.00579087	1571.7	0.00228562	1822.4	0.0766858
1572.66	0.00624298	1572.66	0.0016251	1823.37	0.0769301
1573.63	0.00656623	1573.63	0.000959331	1824.33	0.0771006
1574.59	0.00694617	1574.59	0.000251581	1825.29	0.0771249
1575.56	0.00753578	1575.56	0.000749994	1826.26	0.0771736
1576.52	0.00746811	1576.52	0.00161102	1827.22	0.0774163
1577.49	0.00679491	1577.49	0.00178882	1828.19	0.0778513
1578.45	0.00644684	1578.45	0.00173133	1829.15	0.0781159
1579.41	0.00614466	1579.41	0.00168912	1830.12	0.0777548
1580.38	0.0055982	1580.38	0.00169609	1831.08	0.0770275
1581.34	0.00497478	1581.34	0.00178279	1832.04	0.0764898
1582.31	0.00441922	1582.31	0.00193622	1833.01	0.0762441
1583.27	0.00380062	1583.27	0.00218757	1833.97	0.0761702
1584.24	0.00304717	1584.24	0.00258028	1834.94	0.0762194
1585.2	0.00233669	1585.2	0.00296938	1835.9	0.076367
1586.16	0.00180908	1586.16	0.003097	1836.87	0.0764652
1587.13	0.00139833	1587.13	0.00293467	1837.83	0.0764161
1588.09	0.00105479	1588.09	0.00266283	1838.79	0.0762687
1589.06	0.000829452	1589.06	0.00233672	1839.76	0.0761948
1590.02	0.000664873	1590.02	0.00185521	1840.72	0.0763424
1590.98	0.000407066	1590.98	0.00128423	1841.69	0.0766613
1591.95	9.93358e-05	1591.95	0.000874687	1842.65	0.0770519
1592.91	3.04947e-05	1592.91	0.000712397	1843.61	0.077295
1593.88	7.59042e-05	1593.88	0.000577537	1844.58	0.0772222
1594.84	0.000214363	1594.84	0.000245157	1845.54	0.0769301
1595.81	0.000277198	1595.81	0.000229307	1846.51	0.0766368
1596.77	0.000416653	1596.77	0.000653231	1847.47	0.076367
1597.73	0.000762025	1597.73	0.000940678	1848.44	0.0760962
1598.7	0.00130586	1598.7	0.00112537	1849.4	0.0758492
1599.66	0.00209097	1599.66	0.0012697	1850.36	0.0757006
1600.63	0.0031786	1600.63	0.00142285	1851.33	0.0757006
1601.59	0.0043926	1601.59	0.0015548	1852.29	0.075775
1602.56	0.00540499	1602.56	0.00150931	1853.26	0.0757997
1603.52	0.00616852	1603.52	0.00119919	1854.22	0.075775
1604.48	0.00693739	1604.48	0.000810494	1855.18	0.075775
1605.45	0.0078397	1605.45	0.000609628	1856.15	0.075775
1606.41	0.00876544	1606.41	0.000588191	1857.11	0.0757502
1607.38	0.00962683	1607.38	0.000511419	1858.08	0.0757254
1608.34	0.0104125	1608.34	0.000315975	1859.04	0.0757006
1609.31	0.0110642	1609.31	0.000234979	1860.01	0.0757006
1610.27	0.0115882	1610.27	0.000358099	1860.97	0.0757006
1611.23	0.0122256	1611.23	0.000435621	1861.93	0.0757006
1612.2	0.0132142	1612.2	0.000233295	1862.9	0.075775
1613.16	0.0144625	1613.16	0.000187351	1863.86	0.0759975
1614.13	0.0157425	1614.13	0.000635757	1864.83	0.0763916
1615.09	0.0171989	1615.09	0.00103008	1865.79	0.0769788
1616.06	0.0191436	1616.06	0.00113975	1866.76	0.0776824
1617.02	0.0209164	1617.02	0.000484338	1867.72	0.0781159
1617.98	0.0223963	1617.98	0.000219465	1868.68	0.0779235
1618.95	0.0240993	1618.95	0.00025241	1869.65	0.0771736
1619.91	0.0259813	1619.91	1.89231e-05	1870.61	0.0764898
1620.88	0.0275312	1620.88	7.50241e-05	1871.58	0.0760716
1621.84	0.0286714	1621.84	2.25214e-05	1872.54	0.0758492
1622.81	0.0294496	1622.81	0.000139574	1873.51	0.0757254
1623.77	0.0298943	1623.77	0.000570124	1874.47	0.0757254
1624.73	0.0305182	1624.73	0.00104218	1875.43	0.0757997
1625.7	0.0313106	1625.7	0.00126539	1876.4	0.075874
1626.66	0.0317885	1626.66	0.00130615	1877.36	0.0758987
1627.63	0.0318477	1627.63	0.00136221	1878.33	0.075874
1628.59	0.0314907	1628.59	0.00159582	1879.29	0.0758245
1629.56	0.0313708	1629.56	0.00184222	1880.26	0.075775
1630.52	0.0315505	1630.52	0.00187971	1881.22	0.0757502
1631.48	0.0319068	1631.48	0.00176255	1882.18	0.0758245
1632.45	0.0319658	1632.45	0.00167401	1883.15	0.0759728
1633.41	0.0313708	1633.41	0.00169563	1884.11	0.0760469
1634.38	0.0301454	1634.38	0.00160606	1885.08	0.0760469
1635.34	0.028737	1635.34	0.00137958	1886.04	0.0760716
1636.3	0.0271173	1636.3	0.00208241	1887.01	0.0762194
1637.27	0.0259813	1637.27	0.00310163	1887.97	0.0764652
1638.23	0.025616	1638.23	0.00348557	1888.93	0.0766368
1639.2	0.0252454	1639.2	0.00366715	1889.9	0.0765878
1640.16	0.0245641	1640.16	0.00390814	1890.86	0.0764161
1641.12	0.0238634	1641.12	0.00410105	1891.83	0.0763179
1642.09	0.0233039	1642.09	0.00416375	1892.79	0.0763424
1643.05	0.0228133	1643.05	0.00417337	1893.76	0.0764652
1644.02	0.022312	1644.02	0.00415152	1894.72	0.0765633
1644.98	0.0217991	1644.98	0.00379305	1895.68	0.0765143
1645.95	0.0211851	1645.95	0.00267265	1896.65	0.0763916
1646.91	0.0193788	1646.91	0.00187711	1897.61	0.0762933
1647.88	0.0169388	1647.88	0.00266242	1898.58	0.0762441
1648.84	0.0163852	1648.84	0.00329877	1899.54	0.0762441
1649.8	0.0167884	1649.8	0.00350989	1900.5	0.0762933
1650.77	0.0163784	1650.77	0.00420397	1901.47	0.0763916
1651.73	0.0145369	1651.73	0.00583615	1902.43	0.0765143
1652.7	0.0123259	1652.7	0.00781148	1903.4	0.0766123
1653.66	0.0102071	1653.66	0.009137	1904.36	0.0767102
1654.62	0.0103471	1654.62	0.00877973	1905.33	0.0768324
1655.59	0.0122329	1655.59	0.00762392	1906.29	0.0770032
1656.55	0.0135987	1656.55	0.00690313	1907.25	0.0772465
1657.52	0.0139966	1657.52	0.00678897	1908.22	0.0774405
1658.48	0.0138872	1658.48	0.0070337	1909.18	0.077489
1659.45	0.0138409	1659.45	0.00735251	1910.15	0.0773921
1660.41	0.0140253	1660.41	0.00753841	1911.11	0.0771979
1661.37	0.0142177	1661.37	0.00746841	1912.08	0.0770762
1662.34	0.0141141	1662.34	0.00725235	1913.04	0.0770275
1663.3	0.0138255	1663.3	0.00722058	1914	0.0771006
1664.27	0.0140727	1664.27	0.007199	1914.97	0.0772707
1665.23	0.0148817	1665.23	0.00694516	1915.93	0.0775374
1666.2	0.0156685	1666.2	0.00660336	1916.9	0.0778031
1667.16	0.0162527	1667.16	0.00624817	1917.86	0.0778995
1668.12	0.0168555	1668.12	0.00581485	1918.83	0.077779
1669.09	0.0174447	1669.09	0.00555787	1919.79	0.0777066
1670.05	0.017638	1670.05	0.00601706	1920.75	0.0778031
1671.02	0.017873	1671.02	0.0067315	1921.72	0.0779717
1671.98	0.0185926	1671.98	0.00694402	1922.68	0.0779717
1672.94	0.019264	1672.94	0.00687065	1923.65	0.0778031
1673.91	0.019341	1673.91	0.00695724	1924.61	0.0776341
1674.87	0.0187881	1674.87	0.00735589	1925.57	0.0775616
1675.84	0.0182408	1675.84	0.00776959	1926.54	0.0775616
1676.8	0.0185959	1676.8	0.00771378	1927.5	0.0775857
1677.77	0.0195175	1677.77	0.00739805	1928.47	0.0776099
1678.73	0.0202756	1678.73	0.00718053	1929.43	0.0776583
1679.69	0.0205526	1679.69	0.00698499	1930.39	0.0777066
1680.66	0.0200887	1680.66	0.00666652	1931.36	0.0777307
1681.62	0.0189186	1681.62	0.00634632	1932.32	0.0777548
1682.59	0.0170878	1682.59	0.00606662	1933.29	0.077779
1683.55	0.0146029	1683.55	0.0057826	1934.25	0.0777548
1684.52	0.0116196	1684.52	0.00649754	1935.22	0.0777548
1685.48	0.0108082	1685.48	0.00745653	1936.18	0.077779
1686.44	0.0118038	1686.44	0.00757029	1937.14	0.0778513
1687.41	0.012152	1687.41	0.00757007	1938.11	0.0779235
1688.37	0.0109947	1688.37	0.00784499	1939.07	0.0780679
1689.34	0.00863841	1689.34	0.00835602	1940.04	0.0782838
1690.3	0.00611865	1690.3	0.00885741	1941	0.0785709
1691.27	0.00438423	1691.27	0.00902065	1941.97	0.0787378
1692.23	0.0034618	1692.23	0.0088029	1942.93	0.0787378
1693.19	0.00280928	1693.19	0.0084592	1943.89	0.0786186
1694.16	0.00211516	1694.16	0.00814236	1944.86	0.078547
1695.12	0.00174376	1695.12	0.00762028	1945.82	0.0784275
1696.09	0.00197529	1696.09	0.006862	1946.79	0.0782599
1697.05	0.00228596	1697.05	0.00658803	1947.75	0.0781159
1698.02	0.0022499	1698.02	0.00728923	1948.72	0.0780438
1698.98	0.00155347	1698.98	0.00925315	1949.68	0.0780198
1699.94	0.000548404	1699.94	0.0121901	1950.64	0.0780438
1700.91	0.000765451	1700.91	0.0140931	1951.61	0.0780919
1701.87	0.00298255	1701.87	0.0137664	1952.57	0.0781879
1702.84	0.00552767	1702.84	0.0127497	1953.54	0.0783078
1703.8	0.00730776	1703.8	0.0121684	1954.5	0.0783557
1704.77	0.00843516	1704.77	0.0120266	1955.46	0.0783557
1705.73	0.00920167	1705.73	0.0121415	1956.43	0.0783317
1706.69	0.00993437	1706.69	0.0124299	1957.39	0.0783317
1707.66	0.0109806	1707.66	0.0127371	1958.36	0.0783557
1708.62	0.0122394	1708.62	0.0130205	1959.32	0.0784036
1709.59	0.0135474	1709.59	0.0131723	1960.29	0.0784753
1710.55	0.0148178	1710.55	0.0130061	1961.25	0.0785231
1711.52	0.0159634	1711.52	0.0124755	1962.21	0.0785231
1712.48	0.0170356	1712.48	0.0116798	1963.18	0.0785709
1713.44	0.0183167	1713.44	0.0107696	1964.14	0.0787378
1714.41	0.0199001	1714.41	0.00990149	1965.11	0.0789519
1715.37	0.0213623	1715.37	0.00900118	1966.07	0.0791181
1716.34	0.0214504	1716.34	0.00773787	1967.04	0.0791655
1717.3	0.0189589	1717.3	0.0065343	1968	0.0790706
1718.26	0.0154662	1718.26	0.00621397	1968.96	0.0789044
1719.23	0.0142681	1719.23	0.00610652	1969.93	0.0788092
1720.19	0.0149957	1720.19	0.00578003	1970.89	0.0787616
1721.16	0.0158169	1721.16	0.00545458	1971.86	0.0788092
1722.12	0.0158165	1722.12	0.00512751	1972.82	0.0789044
1723.09	0.0149824	1723.09	0.00459104	1973.79	0.0789994
1724.05	0.013751	1724.05	0.00389333	1974.75	0.0790706
1725.01	0.012544	1725.01	0.00335115	1975.71	0.0791418
1725.98	0.0115054	1725.98	0.00301674	1976.68	0.0791891
1726.94	0.0106189	1726.94	0.00267586	1977.64	0.0792365
1727.91	0.00988998	1727.91	0.00220424	1978.61	0.0793075
1728.87	0.0093359	1728.87	0.00172291	1979.57	0.0793784
1729.84	0.00887687	1729.84	0.00141139	1980.54	0.0794256
1730.8	0.00837628	1730.8	0.00127647	1981.5	0.0794729
1731.76	0.00765423	1731.76	0.00124649	1982.46	0.0795201
1732.73	0.00623932	1732.73	0.00113718	1983.43	0.0795672
1733.69	0.00317831	1733.69	0.000665287	1984.39	0.0796379
1734.66	0.000647839	1734.66	2.22108e-05	1985.36	0.0797085
1735.62	0.0020275	1735.62	0.000646542	1986.32	0.0798026
1736.59	0.00168367	1736.59	0.00108904	1987.29	0.0798965
1737.55	0.00162369	1737.55	0.00115314	1988.25	0.0799904
1738.51	0.00243548	1738.51	0.00118626	1989.21	0.0800841
1739.48	0.00364978	1739.48	0.00143811	1990.18	0.0802245
1740.44	0.00442745	1740.44	0.00155692	1991.14	0.0803413
1741.41	0.00447483	1741.41	0.00134426	1992.11	0.0803413
1742.37	0.00417753	1742.37	0.000993032	1993.07	0.0801777
1743.33	0.00388931	1743.33	0.000783134	1994.04	0.0800138
1744.3	0.00370334	1744.3	0.000963663	1995	0.07992
1745.26	0.00355248	1745.26	0.00162931	1995.96	0.0799435
1746.23	0.0033475	1746.23	0.00261882	1996.93	0.0800138
1747.19	0.00311306	1747.19	0.00344434	1997.89	0.0801075
1748.15	0.00322706	1748.15	0.00340437	1998.86	0.0802011
1749.12	0.00422411	1749.12	0.00245468	1999.82	0.0802245
1750.08	0.00605756	1750.08	0.00131264	2000.78	0.0802245
1751.05	0.00801809	1751.05	0.000321778	2001.75	0.0802245
1752.01	0.00919184	1752.01	0.00041572	2002.71	0.0802479
1752.98	0.00937951	1752.98	0.000687558	2003.68	0.0802712
1753.94	0.00923408	1753.94	0.000627125	2004.64	0.080318
1754.9	0.00929203	1754.9	0.000556879	2005.61	0.0803646
1755.87	0.0095341	1755.87	0.000650639	2006.57	0.0804113
1756.83	0.00971427	1756.83	0.000854715	2007.53	0.0804579
1757.8	0.00960277	1757.8	0.00091134	2008.5	0.0804812
1758.76	0.00911684	1758.76	0.000749165	2009.46	0.0805045
1759.73	0.00839934	1759.73	0.000593531	2010.43	0.0805278
1760.69	0.00753826	1760.69	0.000613335	2011.39	0.0805744
1761.65	0.00655693	1761.65	0.000864726	2012.36	0.0806209
1762.62	0.00534703	1762.62	0.00127988	2013.32	0.0806442
1763.58	0.00366836	1763.58	0.00159426	2014.28	0.0807139
1764.55	0.00172083	1764.55	0.00172055	2015.25	0.0807836
1765.51	0.000118367	1765.51	0.00180367	2016.21	0.0808532
1766.48	0.00186897	1766.48	0.00192144	2017.18	0.0808764
1767.44	0.00377289	1767.44	0.00198345	2018.14	0.0808532
1768.4	0.00575241	1768.4	0.0017841	2019.11	0.0807836
1769.37	0.00751897	1769.37	0.00119652	2020.07	0.0807139
1770.33	0.00904015	1770.33	0.000407844	2021.03	0.0806907
1771.3	0.0104062	1771.3	8.52508e-05	2022	0.0806907
1772.26	0.011158	1772.26	0.00101073	2022.96	0.0807139
1773.22	0.0112836	1773.22	0.00237531	2023.93	0.0807371
1774.19	0.0115854	1774.19	0.00306901	2024.89	0.0807371
1775.15	0.0119743	1775.15	0.00337575	2025.85	0.0807371
1776.12	0.0121699	1776.12	0.00367835	2026.82	0.0807371
1777.08	0.012274	1777.08	0.00392073	2027.78	0.0807139
1778.05	0.0123784	1778.05	0.0040223	2028.75	0.0806674
1779.01	0.012307	1779.01	0.00411997	2029.71	0.0806442
1779.97	0.0118492	1779.97	0.00439942	2030.68	0.0805977
1780.94	0.0111917	1780.94	0.00480904	2031.64	0.0805278
1781.9	0.0108308	1781.9	0.0051107	2032.6	0.0804812
1782.87	0.0108306	1782.87	0.00526631	2033.57	0.0804812
1783.83	0.0108761	1783.83	0.00540383	2034.53	0.0805045
1784.8	0.0108815	1784.8	0.00556802	2035.5	0.0805278
1785.76	0.0110896	1785.76	0.00569628	2036.46	0.0805511
1786.72	0.0116562	1786.72	0.00571267	2037.42	0.0805511
1787.69	0.0124037	1787.69	0.0055897	2038.39	0.0805511
1788.65	0.0130805	1788.65	0.005326	2039.35	0.0805511
1789.62	0.0136098	1789.62	0.00492207	2040.32	0.0805278
1790.58	0.014003	1790.58	0.00447186	2041.28	0.0804812
1791.55	0.0140864	1791.55	0.00431329	2042.25	0.0804113
1792.51	0.0138074	1792.51	0.00468222	2043.21	0.0803413
1793.47	0.0138751	1793.47	0.00512212	2044.17	0.0802946
1794.44	0.0145389	1794.44	0.00528611	2045.14	0.0802946
1795.4	0.0151267	1795.4	0.00533438	2046.1	0.0802946
1796.37	0.0151271	1796.37	0.0053934	2047.07	0.0802712
1797.33	0.0146471	1797.33	0.00541786	2048.03	0.0802011
1798.3	0.0141021	1798.3	0.00538316	2049	0.0801777
1799.26	0.0137397	1799.26	0.0053803	2049.96	0.0801309
1800.22	0.0135017	1800.22	0.00554615	2050.93	0.0801075
1801.19	0.0132247	1801.19	0.00591271	2051.89	0.0801075
1802.15	0.0128951	1802.15	0.00630972	2052.85	0.0800841
1803.12	0.0125703	1803.12	0.00656302	2053.82	0.0800373
1804.08	0.012277	1804.08	0.00667421	2054.78	0.0799904
1805.05	0.012086	1805.05	0.00672883	2055.75	0.0799669
1806.01	0.0120293	1806.01	0.00678544	2056.71	0.07992
1806.97	0.0120016	1806.97	0.00682585	2057.67	0.07992
1807.94	0.0119118	1807.94	0.00677406	2058.64	0.0798965
1808.9	0.0118346	1808.9	0.00661437	2059.6	0.0798965
1809.87	0.0118491	1809.87	0.00650578	2060.57	0.0798731
1810.83	0.0118035	1810.83	0.0066754	2061.53	0.0798496
1811.8	0.0115301	1811.8	0.00712317	2062.49	0.0798496
1812.76	0.0112032	1812.76	0.00758615	2063.46	0.0798965
1813.72	0.011081	1813.72	0.00787472	2064.42	0.07992
1814.69	0.011158	1814.69	0.0080189	2065.39	0.0798731
1815.65	0.0113217	1815.65	0.00810589	2066.35	0.0797556
1816.62	0.0115492	1816.62	0.0081778	2067.32	0.0796614
1817.58	0.0118554	1817.58	0.0082528	2068.28	0.0795908
1818.54	0.012209	1818.54	0.00833136	2069.24	0.0795436
1819.51	0.0125901	1819.51	0.00837858	2070.21	0.0795201
1820.47	0.0130511	1820.47	0.00834167	2071.17	0.0794965
1821.44	0.0135885	1821.44	0.00821884	2072.14	0.0794493
1822.4	0.0140416	1822.4	0.00808005	2073.1	0.0794256
1823.37	0.0142768	1823.37	0.00799558	2074.07	0.0793784
1824.33	0.014408	1824.33	0.00799614	2075.03	0.0793311
1825.29	0.0147244	1825.29	0.00804484	2075.99	0.0792838
1826.26	0.0153958	1826.26	0.00796358	2076.96	0.0792365
1827.22	0.0162283	1827.22	0.00766625	2077.92	0.0791655
1828.19	0.0169259	1828.19	0.00729645	2078.89	0.0791181
1829.15	0.017332	1829.15	0.0072036	2079.85	0.0790943
1830.12	0.017359	1830.12	0.00773883	2080.82	0.0790706
1831.08	0.0174125	1831.08	0.00847095	2081.78	0.0790469
1832.04	0.0178954	1832.04	0.00880588	2082.74	0.0790232
1833.01	0.0185709	1833.01	0.008823	2083.71	0.0790232
1833.97	0.0191798	1833.97	0.00877026	2084.67	0.0790232
1834.94	0.0197097	1834.94	0.00872906	2085.64	0.0789994
1835.9	0.0202756	1835.9	0.00870498	2086.6	0.0789519
1836.87	0.0207353	1836.87	0.00873902	2087.57	0.0789282
1837.83	0.0210063	1837.83	0.00884145	2088.53	0.0788806
1838.79	0.0210959	1838.79	0.00889114	2089.49	0.0788092
1839.76	0.0212739	1839.76	0.00874607	2090.46	0.0787378
1840.72	0.0216255	1840.72	0.00842317	2091.42	0.0786901
1841.69	0.0217991	1841.69	0.00805747	2092.39	0.0786424
1842.65	0.0217991	1842.65	0.00777321	2093.35	0.0785947
1843.62	0.0216255	1843.62	0.007731	2094.32	0.078547
1844.58	0.0215381	1844.58	0.00803262	2095.28	0.0784753
1845.54	0.0217991	1845.54	0.00837444	2096.24	0.0784275
1846.51	0.0222273	1846.51	0.00853098	2097.21	0.0783557
1847.47	0.0225641	1847.47	0.00864762	2098.17	0.0782838
1848.44	0.0227306	1848.44	0.00884168	2099.14	0.0782599
1849.4	0.0227306	1849.4	0.00904047	2100.1	0.0782359
1850.36	0.022978	1850.36	0.00913706	2101.07	0.0781879
1851.33	0.0233039	1851.33	0.00913923	2102.03	0.0781399
1852.29	0.0237049	1852.29	0.00911989	2102.99	0.0780438
1853.26	0.0240993	1853.26	0.00911004	2103.96	0.0779476
1854.22	0.0245641	1854.22	0.00908878	2104.92	0.0778513
1855.18	0.0251706	1855.18	0.00904276	2105.89	0.077779
1856.15	0.0257627	1856.15	0.00899529	2106.85	0.0777066
1857.11	0.026413	1857.11	0.0089772	2107.81	0.0776583
1858.08	0.0269779	1858.08	0.00900156	2108.78	0.0775616
1859.04	0.0274626	1859.04	0.00906769	2109.74	0.077489
1860.01	0.0278714	1860.01	0.00916365	2110.71	0.0774405
1860.97	0.0283408	1860.97	0.00925152	2111.67	0.0773678
1861.93	0.028737	1861.93	0.00927597	2112.64	0.0773193
1862.9	0.0291925	1862.9	0.00920103	2113.6	0.0772465
1863.86	0.0297045	1863.86	0.00901542	2114.56	0.0771492
1864.83	0.0303944	1864.83	0.0087078	2115.53	0.0770275
1865.79	0.0311296	1865.79	0.00826463	2116.49	0.0769057
1866.76	0.0319068	1866.76	0.00773266	2117.46	0.076808
1867.72	0.032492	1867.72	0.00738105	2118.42	0.0767102
1868.68	0.032492	1868.68	0.00765845	2119.39	0.0766613
1869.65	0.0321422	1869.65	0.00845443	2120.35	0.0766123
1870.61	0.0320835	1870.61	0.00911712	2121.31	0.0765388
1871.58	0.0323176	1871.58	0.00943615	2122.28	0.0764407
1872.54	0.0326078	1872.54	0.00958342	2123.24	0.076367
1873.51	0.0328382	1873.51	0.00968231	2124.21	0.0762933
1874.47	0.0330099	1874.47	0.00974757	2125.17	0.0762194
1875.43	0.0332374	1875.43	0.00978168	2126.14	0.0761455
1876.4	0.0334634	1876.4	0.00980423	2127.1	0.0760469
1877.36	0.0336879	1877.36	0.00982205	2128.06	0.0759481
1878.33	0.0339664	1878.33	0.00982729	2129.03	0.0758245
1879.29	0.0342426	1879.29	0.00981865	2129.99	0.0757254
1880.26	0.034462	1880.26	0.00979565	2130.96	0.0756014
1881.22	0.0347343	1881.22	0.00974827	2131.92	0.0755021
1882.18	0.0350582	1882.18	0.00967746	2132.89	0.0754275
1883.15	0.0353792	1883.15	0.00961222	2133.85	0.0753777
1884.11	0.0356445	1884.11	0.00957324	2134.81	0.0753279
1885.08	0.03575	1885.08	0.00953282	2135.78	0.0752282
1886.04	0.0358027	1886.04	0.00944266	2136.74	0.0751533
1887.01	0.0359078	1887.01	0.00930044	2137.71	0.0750533
1887.97	0.0359602	1887.97	0.00915321	2138.67	0.0749532
1888.93	0.0359602	1888.93	0.009086	2139.63	0.074853
1889.9	0.0358553	1889.9	0.00916659	2140.6	0.0747777
1890.86	0.0359078	1890.86	0.00929224	2141.56	0.0746773
1891.83	0.036117	1891.83	0.00930168	2142.53	0.0745767
1892.79	0.0364287	1892.79	0.00918176	2143.49	0.0745011
1893.76	0.0366863	1893.76	0.00901531	2144.45	0.0744003
1894.72	0.0367889	1894.72	0.00891988	2145.42	0.0743498
1895.68	0.0366863	1895.68	0.00896894	2146.38	0.0742993
1896.65	0.0364287	1896.65	0.00909712	2147.35	0.0742488
1897.61	0.0362212	1897.61	0.00919381	2148.31	0.0742235
1898.58	0.036117	1898.58	0.00922576	2149.28	0.0741982
1899.54	0.0361692	1899.54	0.00922496	2150.24	0.0741476
1900.5	0.0362732	1900.5	0.00922557	2151.2	0.0741223
1901.47	0.0363251	1901.47	0.0092336	2152.17	0.074097
1902.43	0.0364287	1902.43	0.00923657	2153.13	0.0740716
1903.4	0.0364803	1903.4	0.00921979	2154.1	0.0740209
1904.36	0.0364803	1904.36	0.0091719	2155.06	0.0739702
1905.33	0.036532	1905.33	0.00908969	2156.03	0.0739194
1906.29	0.0365835	1906.29	0.00898661	2156.99	0.073894
1907.25	0.0366863	1907.25	0.00889069	2157.95	0.0738686
1908.22	0.0366863	1908.22	0.00884153	2158.92	0.0737923
1909.18	0.0364287	1909.18	0.00888585	2159.88	0.0737414
1910.15	0.0360126	1910.15	0.00903293	2160.85	0.073665
1911.11	0.0354856	1911.11	0.00921621	2161.81	0.0736141
1912.08	0.0350045	1912.08	0.00935352	2162.78	0.073563
1913.04	0.0346256	1913.04	0.00940584	2163.74	0.073512
1914	0.0343525	1914	0.00936655	2164.7	0.0734609
1914.97	0.0341324	1914.97	0.00924712	2165.67	0.0733842
1915.93	0.0338553	1915.93	0.00908222	2166.63	0.0733074
1916.9	0.033407	1916.9	0.00895244	2167.6	0.0732562
1917.86	0.0327807	1917.86	0.00897995	2168.56	0.0732049
1918.83	0.0323176	1918.83	0.00912099	2169.53	0.0731536
1919.79	0.0322592	1919.79	0.00913993	2170.49	0.0730766
1920.75	0.032434	1920.75	0.00896882	2171.45	0.0729995
1921.72	0.032434	1921.72	0.00876217	2172.42	0.072948
1922.68	0.0319658	1922.68	0.00874715	2173.38	0.0729223
1923.65	0.0311296	1923.65	0.00898396	2174.35	0.0728708
1924.61	0.0303323	1924.61	0.00925696	2175.31	0.0728192
1925.57	0.0297045	1925.57	0.009401	2176.28	0.0727677
1926.54	0.029257	1926.54	0.00943147	2177.24	0.0727161
1927.5	0.0288026	1927.5	0.00941063	2178.2	0.0726386
1928.47	0.0283408	1928.47	0.00937525	2179.17	0.072561
1929.43	0.0279389	1929.43	0.00933814	2180.13	0.0724833
1930.4	0.0275995	1930.4	0.00929547	2181.1	0.0724056
1931.36	0.027325	1931.36	0.00923557	2182.06	0.0723277
1932.32	0.0271173	1932.32	0.0091591	2183.03	0.0722498
1933.29	0.0268378	1933.29	0.00908614	2183.99	0.0721718
1934.25	0.0266263	1934.25	0.00902949	2184.95	0.0720937
1935.22	0.026413	1935.22	0.00897645	2185.92	0.0720156
1936.18	0.0262699	1936.18	0.00891108	2186.88	0.0719634
1937.14	0.026126	1937.14	0.00883319	2187.85	0.0719634
1938.11	0.0260538	1938.11	0.00873677	2188.81	0.0719373
1939.07	0.0260538	1939.07	0.00860227	2189.77	0.0719112
1940.04	0.0261981	1940.04	0.00843312	2190.74	0.0718851
1941	0.026413	1941	0.0082817	2191.7	0.0718328
1941.97	0.0264843	1941.97	0.00822989	2192.67	0.0717544
1942.93	0.0265554	1942.93	0.00828746	2193.63	0.0716759
1943.89	0.0267675	1943.89	0.00832637	2194.59	0.0716497
1944.86	0.0271867	1944.86	0.00828851	2195.56	0.0715972
1945.82	0.0275312	1945.82	0.00827992	2196.52	0.071571
1946.79	0.0277358	1946.79	0.00838933	2197.49	0.0715185
1947.75	0.0278714	1947.75	0.00857719	2198.45	0.071466
1948.72	0.0280735	1948.72	0.00875228	2199.42	0.0714397
1949.68	0.0284735	1949.68	0.00887132	2200.38	0.0714134
1950.64	0.0289331	1950.64	0.008927	2201.34	0.0714134
1951.61	0.0295136	1951.61	0.00891256	2202.31	0.0714397
1952.57	0.0302701	1952.57	0.00884369	2203.27	0.0714397
1953.54	0.031069	1953.54	0.00877243	2204.24	0.0714134
1954.5	0.0319068	1954.5	0.00874918	2205.2	0.0713871
1955.47	0.0326078	1955.47	0.00877907	2206.17	0.0713608
1956.43	0.0333506	1956.43	0.00883628	2207.13	0.0713608
1957.39	0.0340771	1957.39	0.00890144	2208.09	0.0713345
1958.36	0.0348967	1958.36	0.00896335	2209.06	0.0713345
1959.32	0.0356973	1959.32	0.00901132	2210.02	0.0713345
1960.29	0.0364803	1960.29	0.0090507	2210.99	0.0713345
1961.25	0.0370949	1961.25	0.00910338	2211.95	0.0713345
1962.21	0.0376493	1962.21	0.00916663	2212.92	0.0713082
1963.18	0.0381957	1963.18	0.00919711	2213.88	0.0712818
1964.14	0.03888	1964.14	0.0091646	2214.84	0.0712818
1965.11	0.0396	1965.11	0.00910338	2215.81	0.0712818
1966.07	0.0402604	1966.07	0.00910306	2216.77	0.0712818
1967.04	0.0406792	1967.04	0.0092362	2217.74	0.0712818
1968	0.040864	1968	0.00946014	2218.7	0.0712555
1968.96	0.0410479	1968.96	0.00964937	2219.67	0.0712555
1969.93	0.0411854	1969.93	0.0097384	2220.63	0.0712555
1970.89	0.0413679	1970.89	0.00976041	2221.59	0.0712555
1971.86	0.0415949	1971.86	0.0097843	2222.56	0.0712555
1972.82	0.0417756	1972.82	0.00984796	2223.52	0.0712555
1973.79	0.0419106	1973.79	0.00993577	2224.49	0.0712555
1974.75	0.0420452	1974.75	0.0100137	2225.45	0.0712818
1975.71	0.0420899	1975.71	0.0100741	2226.41	0.0712818
1976.68	0.0421347	1976.68	0.0101298	2227.38	0.0713345
1977.64	0.0421347	1977.64	0.0101794	2228.34	0.0713871
1978.61	0.0421347	1978.61	0.0102043	2229.31	0.071466
1979.57	0.0420899	1979.57	0.0101978	2230.27	0.0715185
1980.54	0.0421347	1980.54	0.0101802	2231.24	0.0715448
1981.5	0.0421793	1981.5	0.0101788	2232.2	0.0715448
1982.46	0.0422239	1982.46	0.0102074	2233.16	0.071571
1983.43	0.0422685	1983.43	0.0102616	2234.13	0.071571
1984.39	0.042402	1984.39	0.0103203	2235.09	0.0716234
1985.36	0.042535	1985.36	0.0103552	2236.06	0.0716497
1986.32	0.0427558	1986.32	0.0103486	2237.02	0.0716759
1987.29	0.0430192	1987.29	0.0103034	2237.99	0.0716759
1988.25	0.0432811	1988.25	0.0102311	2238.95	0.071702
1989.21	0.0435845	1989.21	0.0101389	2239.91	0.0717282
1990.18	0.0439716	1990.18	0.0100492	2240.88	0.0717806
1991.14	0.0443978	1991.14	0.0100188	2241.84	0.0718328
1992.11	0.0448198	1992.11	0.0101003	2242.81	0.071859
1993.07	0.0450712	1993.07	0.0102504	2243.77	0.071859
1994.04	0.0452379	1994.04	0.0103584	2244.74	0.071859
1995	0.0454456	1995	0.0103906	2245.7	0.0718851
1995.96	0.0458169	1995.96	0.0103947	2246.66	0.0719112
1996.93	0.0461852	1996.93	0.0104106	2247.63	0.0719634
1997.89	0.0465506	1997.89	0.0104394	2248.59	0.0720156
1998.86	0.046873	1998.86	0.0104729	2249.56	0.0720416
1999.82	0.0471134	1999.82	0.0105095	2250.52	0.0720677
2000.79	0.0473127	2000.79	0.0105345	2251.49	0.0720937
2001.75	0.0475508	2001.75	0.0105241	2252.45	0.0721458
2002.71	0.0478271	2002.71	0.0104786	2253.41	0.0721718
2003.68	0.0481409	2003.68	0.0104311	2254.38	0.0721978
2004.64	0.0484915	2004.64	0.0104085	2255.34	0.0722238
2005.61	0.0488781	2005.61	0.0104061	2256.31	0.0722498
2006.57	0.0492235	2006.57	0.0104051	2257.27	0.0722758
2007.53	0.0496044	2007.53	0.0103964	2258.24	0.0723277
2008.5	0.0499447	2008.5	0.0103798	2259.2	0.0723537
2009.46	0.0502826	2009.46	0.0103617	2260.16	0.0724056
2010.43	0.0506183	2010.43	0.0103581	2261.13	0.0724574
2011.39	0.0510257	2011.39	0.010379	2262.09	0.0725351
2012.36	0.0513931	2012.36	0.0104007	2263.06	0.072561
2013.32	0.0517943	2013.32	0.0103793	2264.02	0.0726127
2014.28	0.0523004	2014.28	0.0103026	2264.98	0.0726644
2015.25	0.052944	2015.25	0.0102108	2265.95	0.0727161
2016.21	0.0536851	2016.21	0.0101651	2266.91	0.0727935
2017.18	0.0542775	2017.18	0.0101986	2267.88	0.0728708
2018.14	0.0547262	2018.14	0.0102903	2268.84	0.072948
2019.11	0.0550689	2019.11	0.0103883	2269.81	0.0729995
2020.07	0.0554094	2020.07	0.0104527	2270.77	0.0730766
2021.03	0.0558153	2021.03	0.0104732	2271.73	0.073128
2022	0.0562851	2022	0.0104703	2272.7	0.0731793
2022.96	0.0567841	2022.96	0.0104749	2273.66	0.0732306
2023.93	0.0572788	2023.93	0.010495	2274.63	0.0732818
2024.89	0.0577692	2024.89	0.01051	2275.59	0.073333
2025.86	0.0582877	2025.86	0.0105063	2276.55	0.0733842
2026.82	0.0587376	2026.82	0.0104987	2277.52	0.0734609
2027.78	0.0590887	2027.78	0.0105048	2278.48	0.0735375
2028.75	0.059406	2028.75	0.010517	2279.45	0.0736396
2029.71	0.0597217	2029.71	0.0105149	2280.41	0.073716
2030.68	0.0600357	2030.68	0.0104925	2281.38	0.0737669
2031.64	0.0603169	2031.64	0.0104579	2282.34	0.0738178
2032.6	0.0605347	2032.6	0.0104161	2283.3	0.0738432
2033.57	0.0606898	2033.57	0.0103671	2284.27	0.0739194
2034.53	0.0608135	2034.53	0.0103125	2285.23	0.0739702
2035.5	0.0609371	2035.5	0.0102564	2286.2	0.0740209
2036.46	0.0609987	2036.46	0.0102004	2287.16	0.0741223
2037.42	0.0611219	2037.42	0.0101472	2288.13	0.0741982
2038.39	0.0613368	2038.39	0.0101026	2289.09	0.0742993
2039.35	0.0615815	2039.35	0.0100711	2290.05	0.0743498
2040.32	0.0618252	2040.32	0.0100541	2291.02	0.0744003
2041.28	0.0619771	2041.28	0.0100556	2291.98	0.0744255
2042.25	0.062068	2042.25	0.0100757	2292.95	0.0744507
2043.21	0.062068	2043.21	0.0101013	2293.91	0.0744759
2044.17	0.062068	2044.17	0.0101142	2294.88	0.0745263
2045.14	0.0620983	2045.14	0.0101125	2295.84	0.0746018
2046.1	0.0621285	2046.1	0.0101109	2296.8	0.0746773
2047.07	0.062189	2047.07	0.0101183	2297.77	0.0747275
2048.03	0.0622796	2048.03	0.0101261	2298.73	0.0747777
2049	0.0624002	2049	0.0101232	2299.7	0.0748279
2049.96	0.0625807	2049.96	0.0101115	2300.66	0.0748781
2050.93	0.0627606	2050.93	0.0101027	2301.62	0.0749282
2051.89	0.0629401	2051.89	0.0101071	2302.59	0.0750033
2052.85	0.063119	2052.85	0.0101307	2303.55	0.0750783
2053.82	0.0632677	2053.82	0.0101739	2304.52	0.0751283
2054.78	0.0633567	2054.78	0.0102273	2305.48	0.0751533
2055.75	0.0634457	2055.75	0.0102753	2306.45	0.0752032
2056.71	0.0635345	2056.71	0.0103092	2307.41	0.075278
2057.67	0.0637117	2057.67	0.0103332	2308.38	0.0753279
2058.64	0.063859	2058.64	0.0103596	2309.34	0.0753528
2059.6	0.0639179	2059.6	0.0103988	2310.3	0.0754026
2060.57	0.0639179	2060.57	0.0104515	2311.27	0.0754275
2061.53	0.0638885	2061.53	0.010503	2312.23	0.0754772
2062.5	0.0639179	2062.5	0.0105329	2313.2	0.0755269
2063.46	0.064006	2063.46	0.010542	2314.16	0.0755518
2064.42	0.064094	2064.42	0.0105635	2315.12	0.0756014
2065.39	0.0641234	2065.39	0.0106291	2316.09	0.0756262
2066.35	0.0640647	2066.35	0.0107264	2317.05	0.0756759
2067.32	0.064006	2067.32	0.0108146	2318.02	0.0757254
2068.28	0.0639766	2068.28	0.0108762	2318.98	0.075775
2069.24	0.0639766	2069.24	0.0109235	2319.95	0.0758245
2070.21	0.0640354	2070.21	0.0109646	2320.91	0.075874
2071.17	0.0640647	2071.17	0.0109915	2321.87	0.0758987
2072.14	0.0641234	2072.14	0.0109999	2322.84	0.0759728
2073.1	0.0642112	2073.1	0.0109995	2323.8	0.0760469
2074.07	0.0642697	2074.07	0.0109961	2324.77	0.0761455
2075.03	0.0643574	2075.03	0.010982	2325.73	0.0762441
2075.99	0.0644449	2075.99	0.0109531	2326.7	0.0763424
2076.96	0.0645323	2076.96	0.010919	2327.66	0.0764407
2077.92	0.0645906	2077.92	0.0108903	2328.62	0.0765143
2078.89	0.0646196	2078.89	0.0108655	2329.59	0.0765633
2079.85	0.0646487	2079.85	0.0108367	2330.55	0.0766123
2080.82	0.0646487	2080.82	0.0107959	2331.52	0.0767102
2081.78	0.0646196	2081.78	0.0107355	2332.48	0.0768324
2082.74	0.0645615	2082.74	0.0106572	2333.45	0.0770032
2083.71	0.0645323	2083.71	0.0105809	2334.41	0.0771492
2084.67	0.0645032	2084.67	0.0105305	2335.37	0.0772707
2085.64	0.0645032	2085.64	0.0105001	2336.34	0.0773435
2086.6	0.0645615	2086.6	0.0104502	2337.3	0.0774405
2087.57	0.0646196	2087.57	0.0103498	2338.27	0.0775616
2088.53	0.0646487	2088.53	0.0102115	2339.23	0.0776824
2089.49	0.0645615	2089.49	0.0100812	2340.2	0.0777307
2090.46	0.0643574	2090.46	0.00999822	2341.16	0.077779
2091.42	0.0641234	2091.42	0.00996829	2342.12	0.0778031
2092.39	0.0638885	2092.39	0.00996549	2343.09	0.0778995
2093.35	0.0637117	2093.35	0.00994977	2344.05	0.0779957
2094.32	0.0635345	2094.32	0.00989168	2345.02	0.0781159
2095.28	0.0633567	2095.28	0.00979176	2345.98	0.0781879
2096.24	0.0631785	2096.24	0.00967457	2346.94	0.0781879
2097.21	0.0629699	2097.21	0.00956109	2347.91	0.0782119
2098.17	0.0627307	2098.17	0.00945252	2348.87	0.0782599
2099.14	0.0624604	2099.14	0.0093441	2349.84	0.0783317
2100.1	0.062189	2100.1	0.00923197	2350.8	0.0784036
2101.07	0.0619164	2101.07	0.00911861	2351.77	0.0784753
2102.03	0.061612	2102.03	0.00900805	2352.73	0.078547
2102.99	0.0612448	2102.99	0.00890458	2353.69	0.0786186
2103.96	0.0608753	2103.96	0.008811	2354.66	0.0786424
2104.92	0.0605036	2104.92	0.00872379	2355.62	0.0785947
2105.89	0.0601296	2105.89	0.00863055	2356.59	0.078547
2106.85	0.0597846	2106.85	0.00851886	2357.55	0.078547
2107.81	0.059406	2107.81	0.00838643	2358.51	0.0786424
2108.78	0.059025	2108.78	0.0082412	2359.48	0.0787378
2109.74	0.0586415	2109.74	0.00809665	2360.44	0.078833
2110.71	0.0582231	2110.71	0.00796291	2361.41	0.0789519
2111.67	0.0578342	2111.67	0.00783828	2362.37	0.0790469
2112.64	0.05741	2112.64	0.00770713	2363.34	0.0791181
2113.6	0.0569825	2113.6	0.00755823	2364.3	0.0791418
2114.56	0.0564852	2114.56	0.00740722	2365.26	0.0792128
2115.53	0.0558827	2115.53	0.00728693	2366.23	0.0792838
2116.49	0.0552394	2116.49	0.00720907	2367.19	0.0792602
2117.46	0.0545886	2117.46	0.00715007	2368.16	0.0791891
2118.42	0.0539647	2118.42	0.0070794	2369.12	0.0791418
2119.39	0.0532982	2119.39	0.00698939	2370.09	0.0791655
2120.35	0.052659	2120.35	0.00688839	2371.05	0.0792128
2121.31	0.0520118	2121.31	0.00678322	2372.01	0.0793075
2122.28	0.0513931	2122.28	0.00668449	2372.98	0.079402
2123.24	0.0508039	2123.24	0.00661679	2373.94	0.0794965
2124.21	0.0501327	2124.21	0.0066011	2374.91	0.0795672
2125.17	0.0494143	2125.17	0.00663004	2375.87	0.0796379
2126.14	0.0486466	2126.14	0.00667932	2376.84	0.079685
2127.1	0.0478665	2127.1	0.00673413	2377.8	0.079732
2128.06	0.0470334	2128.06	0.00679619	2378.76	0.0797791
2129.03	0.046226	2129.03	0.00686934	2379.73	0.0798496
2129.99	0.0454456	2129.99	0.00695642	2380.69	0.0798965
2130.96	0.0446936	2130.96	0.0070631	2381.66	0.0799669
2131.92	0.0440572	2131.92	0.00719	2382.62	0.0800138
2132.89	0.043498	2132.89	0.00732429	2383.59	0.0800841
2133.85	0.0430192	2133.85	0.00745263	2384.55	0.0801543
2134.81	0.0426234	2134.81	0.00757789	2385.51	0.0802479
2135.78	0.0422685	2135.78	0.00770879	2386.48	0.080318
2136.74	0.0419106	2136.74	0.00783958	2387.44	0.080388
2137.71	0.0415949	2137.71	0.00795372	2388.41	0.0804579
2138.67	0.0413679	2138.67	0.0080478	2389.37	0.0804812
2139.63	0.0411854	2139.63	0.00813687	2390.34	0.0805045
2140.6	0.0411396	2140.6	0.00823578	2391.3	0.0804812
2141.56	0.0411396	2141.56	0.00834402	2392.26	0.0804579
2142.53	0.0412311	2142.53	0.00844667	2393.23	0.0804346
2143.49	0.0414134	2143.49	0.00852567	2394.19	0.0804113
2144.45	0.0416401	2144.45	0.00857317	2395.16	0.0803646
2145.42	0.0419106	2145.42	0.00860113	2396.12	0.0803646
2146.38	0.0422239	2146.38	0.00863516	2397.08	0.0803413
2147.35	0.0424907	2147.35	0.00869	2398.05	0.080318
2148.31	0.0427998	2148.31	0.00875756	2399.01	0.080318
2149.28	0.0431503	2149.28	0.00882244	2399.98	0.0802946
2150.24	0.043498	2150.24	0.00888331	2400.94	0.0802712
2151.2	0.0438859	2151.2	0.00894854	2401.91	0.0802479
2152.17	0.0442278	2152.17	0.00901577	2402.87	0.0802011
2153.13	0.0445248	2153.13	0.0090669	2403.83	0.0801543
2154.1	0.0447357	2154.1	0.00908238	2404.8	0.0801075
2155.06	0.0448618	2155.06	0.00905637	2405.76	0.0800373
2156.03	0.0449457	2156.03	0.00900011	2406.73	0.0799669
2156.99	0.0449457	2156.99	0.00893585	2407.69	0.0798965
2157.95	0.0449457	2157.95	0.00888186	2408.66	0.0798496
2158.92	0.0449457	2158.92	0.00884145	2409.62	0.0797791
2159.88	0.0449457	2159.88	0.00880646	2410.58	0.079732
2160.85	0.0449457	2160.85	0.00877688	2411.55	0.079685
2161.81	0.0449038	2161.81	0.00876529	2412.51	0.0796379
2162.78	0.0447778	2162.78	0.00877907	2413.48	0.0795672
2163.74	0.0446093	2163.74	0.00880614	2414.44	0.0794729
2164.7	0.0444401	2164.7	0.00882778	2415.41	0.079402
2165.67	0.0442704	2165.67	0.00883938	2416.37	0.0793311
2166.63	0.0441426	2166.63	0.00885221	2417.33	0.0792838
2167.6	0.0440144	2167.6	0.00888019	2418.3	0.0792128
2168.56	0.043843	2168.56	0.00893069	2419.26	0.0791655
2169.53	0.0437139	2169.53	0.00900334	2420.23	0.0791418
2170.49	0.0435845	2170.49	0.0090906	2421.19	0.0790943
2171.45	0.043368	2171.45	0.00918326	2422.16	0.0790232
2172.42	0.0431067	2172.42	0.00927727	2423.12	0.0789757
2173.38	0.0428438	2173.38	0.00936951	2424.08	0.0789044
2174.35	0.0426234	2174.35	0.00944779	2425.05	0.0788568
2175.31	0.0424907	2175.31	0.00949598	2426.01	0.0787854
2176.28	0.042402	2176.28	0.00951427	2426.98	0.0787378
2177.24	0.042402	2177.24	0.00952049	2427.94	0.0786901
2178.2	0.0424464	2178.2	0.009526	2428.9	0.0786186
2179.17	0.042535	2179.17	0.00952441	2429.87	0.078547
2180.13	0.0425792	2180.13	0.00951155	2430.83	0.0784753
2181.1	0.0425792	2181.1	0.00950054	2431.8	0.0784275
2182.06	0.0424464	2182.06	0.00950157	2432.76	0.0783796
2183.03	0.0422239	2183.03	0.00949987	2433.72	0.0783317
2183.99	0.0419106	2183.99	0.00946805	2434.69	0.0782838
2184.95	0.0415496	2184.95	0.00939693	2435.65	0.0782359
2185.92	0.0411396	2185.92	0.00929705	2436.62	0.0781879
2186.88	0.0406329	2186.88	0.00918037	2437.58	0.0781399
2187.85	0.0401198	2187.85	0.00905439	2438.55	0.0780919
2188.81	0.0395524	2188.81	0.00893359	2439.51	0.0780679
2189.77	0.0390251	2189.77	0.00883645	2440.47	0.0780198
2190.74	0.0384905	2190.74	0.00876729	2441.44	0.0779235
2191.7	0.0379483	2191.7	0.00871029	2442.4	0.0778513
2192.67	0.0374487	2192.67	0.00864576	2443.37	0.0777548
2193.63	0.037044	2193.63	0.00856683	2444.33	0.0777066
2194.59	0.0367376	2194.59	0.00848169	2445.3	0.0776583
2195.56	0.0364287	2195.56	0.00840705	2446.26	0.0776341
2196.52	0.0361692	2196.52	0.0083557	2447.22	0.0776099
2197.49	0.0359078	2197.49	0.00832368	2448.19	0.0775857
2198.45	0.0356445	2198.45	0.00829099	2449.15	0.0775374
2199.42	0.0353259	2199.42	0.00824399	2450.12	0.0774647
2200.38	0.0350582	2200.38	0.00819355	2451.08	0.0773921
2201.34	0.0348967	2201.34	0.00816115	2452.05	0.0773193
2202.31	0.03468	2202.31	0.00815056	2453.01	0.0772707
2203.27	0.0345166	2203.27	0.00814382	2453.97	0.0772222
2204.24	0.0342976	2204.24	0.0081243	2454.94	0.0771979
2205.2	0.0340771	2205.2	0.00809584	2455.9	0.0771492
2206.17	0.0338553	2206.17	0.00807344	2456.87	0.0771006
2207.13	0.0335758	2207.13	0.00806584	2457.83	0.0770762
2208.09	0.0332374	2208.09	0.00806984	2458.8	0.0770519
2209.06	0.0328382	2209.06	0.00807704	2459.76	0.0770275
2210.02	0.032434	2210.02	0.00807949	2460.72	0.0770032
2210.99	0.0320247	2210.99	0.00807071	2461.69	0.0769788
2211.95	0.0315505	2211.95	0.00804644	2462.65	0.0769544
2212.92	0.0311296	2212.92	0.00800762	2463.62	0.0769301
2213.88	0.0305182	2213.88	0.00796566	2464.58	0.0769057
2214.84	0.0297045	2214.84	0.00793786	2465.55	0.0768568
2215.81	0.028737	2215.81	0.00793016	2466.51	0.0768324
2216.77	0.0275312	2216.77	0.00792645	2467.47	0.076808
2217.74	0.0260538	2217.74	0.00790331	2468.44	0.0767836
2218.7	0.0242552	2218.7	0.00785746	2469.4	0.0767591
2219.67	0.0222273	2219.67	0.00781024	2470.37	0.0767102
2220.63	0.0200887	2220.63	0.00778126	2471.33	0.0766613
2221.59	0.0182064	2221.59	0.00776651	2472.3	0.0765878
2222.56	0.016589	2222.56	0.00774604	2473.26	0.0765633
2223.52	0.015403	2223.52	0.00770544	2474.22	0.0765388
2224.49	0.0146972	2224.49	0.00764472	2475.19	0.0765143
2225.45	0.0144189	2225.45	0.00757565	2476.15	0.0765143
2226.41	0.0144908	2226.41	0.00751702	2477.12	0.0764898
2227.38	0.0149498	2227.38	0.00748312	2478.08	0.0764652
2228.34	0.0159261	2228.34	0.00746861	2479.04	0.0764407
2229.31	0.0174513	2229.31	0.00744876	2480.01	0.0763916
2230.27	0.019385	2230.27	0.00740277	2480.97	0.0763424
2231.24	0.0215381	2231.24	0.00733491	2481.94	0.0762933
2232.2	0.0237843	2232.2	0.00726168	2482.9	0.0762441
2233.16	0.0260538	2233.16	0.00720044	2483.86	0.0762194
2234.13	0.0280735	2234.13	0.00715411	2484.83	0.0761948
2235.09	0.0297679	2235.09	0.00711	2485.79	0.0761948
2236.06	0.0309474	2236.06	0.00704854	2486.76	0.0761702
2237.02	0.0316697	2237.02	0.00695962	2487.72	0.0761455
2237.99	0.0319068	2237.99	0.00685436	2488.69	0.0760962
2238.95	0.0316101	2238.95	0.0067589	2489.65	0.0760716
2239.91	0.0309474	2239.91	0.00669111	2490.61	0.0760222
2240.88	0.0300828	2240.88	0.00664876	2491.58	0.0759975
2241.84	0.0289982	2241.84	0.0066209	2492.54	0.0759975
2242.81	0.0279389	2242.81	0.00660118	2493.51	0.0759728
2243.77	0.0269079	2243.77	0.00658491	2494.47	0.0759481
2244.74	0.0260538	2244.74	0.00656555	2495.44	0.0758987
2245.7	0.0254684	2245.7	0.00654273	2496.4	0.0758492
2246.66	0.0250203	2246.66	0.00652951	2497.36	0.0757997
2247.63	0.0248692	2247.63	0.00653797	2498.33	0.0757502
2248.59	0.0248692	2248.59	0.00656282	2499.29	0.0757006
2249.56	0.0249449	2249.56	0.00658637	2500.26	0.0756759
2250.52	0.0250956	2250.52	0.0065963	2501.22	0.0756511
2251.49	0.0253199	2251.49	0.00659158	2502.19	0.0756262
2252.45	0.0255423	2252.45	0.00657866	2503.15	0.0756014
2253.41	0.0257627	2253.41	0.00656856	2504.11	0.0756014
2254.38	0.0259087	2254.38	0.00657255	2505.08	0.0755766
2255.34	0.0260538	2255.34	0.00658972	2506.04	0.0755766
2256.31	0.0262699	2256.31	0.00660336	2507.01	0.0755766
2257.27	0.026413	2257.27	0.00659781	2507.97	0.0755766
2258.24	0.0265554	2258.24	0.00657596	2508.94	0.0755269
2259.2	0.026697	2259.2	0.00655249	2509.9	0.0754772
2260.16	0.0267675	2260.16	0.0065339	2510.86	0.0754026
2261.13	0.0267675	2261.13	0.00651656	2511.83	0.0753777
2262.09	0.0268378	2262.09	0.00649676	2512.79	0.0753279
2263.06	0.0269779	2263.06	0.00647574	2513.76	0.075303
2264.02	0.0270477	2264.02	0.00645444	2514.72	0.0752282
2264.99	0.0270477	2264.99	0.00643249	2515.68	0.0751782
2265.95	0.0269779	2265.95	0.00640949	2516.65	0.0751533
2266.91	0.0269079	2266.91	0.00638118	2517.61	0.0751533
2267.88	0.0268378	2267.88	0.00633933	2518.58	0.0751782
2268.84	0.0267675	2268.84	0.00628267	2519.54	0.0752032
2269.81	0.026697	2269.81	0.00622419	2520.51	0.0752032
2270.77	0.0265554	2270.77	0.00617799	2521.47	0.0751782
2271.73	0.0264843	2271.73	0.00614205	2522.43	0.0751533
2272.7	0.0263416	2272.7	0.00610195	2523.4	0.0751533
2273.66	0.026126	2273.66	0.00604814	2524.36	0.0751782
2274.63	0.0258358	2274.63	0.00598131	2525.33	0.0752032
2275.59	0.0255423	2275.59	0.00590592	2526.29	0.0752032
2276.55	0.0252454	2276.55	0.00583103	2527.26	0.0751782
2277.52	0.0247933	2277.52	0.00577088	2528.22	0.0751782
2278.48	0.0244102	2278.48	0.00573688	2529.18	0.0752032
2279.45	0.0239423	2279.45	0.00572193	2530.15	0.0752032
2280.41	0.0235453	2280.41	0.00570588	2531.11	0.0752032
2281.38	0.0231415	2281.38	0.00567483	2532.08	0.0751782
2282.34	0.0228958	2282.34	0.00563087	2533.04	0.0751782
2283.3	0.0226475	2283.3	0.00558546	2534.01	0.0751533
2284.27	0.0224804	2284.27	0.00555148	2534.97	0.0751283
2285.23	0.0223963	2285.23	0.00553606	2535.93	0.0751033
2286.2	0.022312	2286.2	0.00553373	2536.9	0.0750783
2287.16	0.0222273	2287.16	0.00552725	2537.86	0.0750533
2288.13	0.0220571	2288.13	0.00550455	2538.83	0.0750533
2289.09	0.0219714	2289.09	0.00547002	2539.79	0.0750533
2290.05	0.0218854	2290.05	0.00543673	2540.76	0.0750533
2291.02	0.0219714	2291.02	0.00541238	2541.72	0.0750533
2291.98	0.0220571	2291.98	0.00540211	2542.68	0.0750783
2292.95	0.0221424	2292.95	0.00541343	2543.65	0.0750783
2293.91	0.0222273	2293.91	0.00544782	2544.61	0.0750783
2294.88	0.022312	2294.88	0.00549335	2545.58	0.0750783
2295.84	0.0223963	2295.84	0.00553708	2546.54	0.0750783
2296.8	0.0223963	2296.8	0.00557861	2547.51	0.0750783
2297.77	0.0224804	2297.77	0.00561999	2548.47	0.0750783
2298.73	0.0223963	2298.73	0.00565133	2549.43	0.0751033
2299.7	0.022312	2299.7	0.005662	2550.4	0.0751033
2300.66	0.0221424	2300.66	0.00566079	2551.36	0.0751283
2301.62	0.0220571	2301.62	0.00566541	2552.33	0.0751533
2302.59	0.0220571	2302.59	0.00567548	2553.29	0.0751782
2303.55	0.0221424	2303.55	0.00567325	2554.25	0.0751782
2304.52	0.022312	2304.52	0.00565372	2555.22	0.0752032
2305.48	0.022312	2305.48	0.0056385	2556.18	0.0752282
2306.45	0.022312	2306.45	0.00565296	2557.15	0.0752531
2307.41	0.0222273	2307.41	0.00569786	2558.11	0.075278
2308.38	0.0221424	2308.38	0.00575036	2559.08	0.075278
2309.34	0.0221424	2309.34	0.00578908	2560.04	0.075303
2310.3	0.0221424	2310.3	0.0058139	2561	0.0753279
2311.27	0.0221424	2311.27	0.00584439	2561.97	0.0753528
2312.23	0.0222273	2312.23	0.00589728	2562.93	0.0753528
2313.2	0.022312	2313.2	0.00596454	2563.9	0.0753528
2314.16	0.0225641	2314.16	0.00602081	2564.86	0.0753279
2315.12	0.0228133	2315.12	0.00605528	2565.82	0.075303
2316.09	0.022978	2316.09	0.0060851	2566.79	0.075303
2317.05	0.0231415	2317.05	0.00612941	2567.75	0.075303
2318.02	0.0233039	2318.02	0.00618165	2568.72	0.0753279
2318.98	0.0233039	2318.98	0.00621943	2569.68	0.0753777
2319.95	0.0233039	2319.95	0.00623328	2570.65	0.0754275
2320.91	0.0232229	2320.91	0.00623352	2571.61	0.0754772
2321.87	0.0232229	2321.87	0.006236	2572.57	0.0755021
2322.84	0.0232229	2322.84	0.00625183	2573.54	0.0755021
2323.8	0.0233846	2323.8	0.0062791	2574.5	0.0755021
2324.77	0.0235453	2324.77	0.00629059	2575.47	0.0754772
[truncated: 1,738 more rows]

## Sheet: Fig.3d
wavenumber	CN	CTF-1
1000	0	8.1244e-290
1000.6	0	3.7746e-289
1001.2	0	1.75052e-288
1001.8	0	8.1037e-288
1002.4	0	3.7447e-287
1003	0	1.7273e-286
1003.6	0	7.95311e-286
1004.2	0	3.65531e-285
1004.8	0	1.67698e-284
1005.4	0	7.67984e-284
1006	0	3.51069e-283
1006.6	0	1.60196e-282
1007.2	0	7.29674e-282
1007.8	0	3.3176e-281
1008.4	0	1.50569e-280
1009	0	6.8213e-280
1009.6	0	3.08472e-279
1010.2	0	1.39246e-278
1010.8	0	6.27433e-278
1011.4	0	2.82208e-277
1012	0	1.26704e-276
1012.6	0	5.67844e-276
1013.2	0	2.5403e-275
1013.8	0	1.13438e-274
1014.4	0	5.05653e-274
1015	0	2.2499e-273
1015.6	0	9.99289e-273
1016.2	0	4.43034e-272
1016.8	0	1.96066e-271
1017.4	0	8.66131e-271
1018	0	3.8193e-270
1018.6	0	1.68113e-269
1019.2	0	7.38649e-269
1019.8	0	3.2396e-268
1020.4	0	1.41829e-267
1021	0	6.19803e-267
1021.6	0	2.70372e-266
1022.2	0	1.1773e-265
1022.8	0	5.11719e-265
1023.4	0	2.22021e-264
1024.01	0	9.61552e-264
1024.61	0	4.15691e-263
1025.2	0	1.79385e-262
1025.81	0	7.72715e-262
1026.4	0	3.32255e-261
1027.01	0	1.42607e-260
1027.61	0	6.10982e-260
1028.21	0	2.61296e-259
1028.81	0	1.11547e-258
1029.41	0	4.75333e-258
1030.01	0	2.02189e-257
1030.61	0	8.58489e-257
1031.21	0	3.63856e-256
1031.81	0	1.53937e-255
1032.41	0	6.50091e-255
1033.01	0	2.74046e-254
1033.61	0	1.15316e-253
1034.21	0	4.84368e-253
1034.81	0	2.03085e-252
1035.41	0	8.49961e-252
1036.01	0	3.55089e-251
1036.61	0	1.48079e-250
1037.21	0	6.1641e-250
1037.81	0	2.56131e-249
1038.41	0	1.06236e-248
1039.01	0	4.39847e-248
1039.61	0	1.81781e-247
1040.21	0	7.49916e-247
1040.81	0	3.08813e-246
1041.41	0	1.26939e-245
1042.01	0	5.20851e-245
1042.61	0	2.13329e-244
1043.21	0	8.72177e-244
1043.81	0	3.5594e-243
1044.41	0	1.45e-242
1045.01	0	5.89624e-242
1045.61	0	2.39332e-241
1046.21	0	9.69718e-241
1046.81	0	3.922e-240
1047.41	0	1.58339e-239
1048.01	0	6.38096e-239
1048.61	0	2.56686e-238
1049.21	0	1.03071e-237
1049.81	0	4.13131e-237
1050.41	0	1.65294e-236
1051.01	0	6.60154e-236
1051.61	0	2.63179e-235
1052.21	0	1.04731e-234
1052.81	0	4.16022e-234
1053.41	0	1.64959e-233
1054.01	0	6.5291e-233
1054.61	0	2.57958e-232
1055.21	0	1.01733e-231
1055.81	0	4.00492e-231
1056.41	0	1.57378e-230
1057.01	0	6.1732e-230
1057.61	0	2.41711e-229
1058.21	0	9.44711e-229
1058.81	0	3.6857e-228
1059.41	0	1.43536e-227
1060.01	0	5.57977e-227
1060.61	0	2.16517e-226
1061.21	0	8.38657e-226
1061.81	0	3.24262e-225
1062.41	0	1.25148e-224
1063.01	0	4.82138e-224
1063.61	0	1.85411e-223
1064.21	0	7.11736e-223
1064.81	0	2.72722e-222
1065.41	0	1.04313e-221
1066.01	0	3.98268e-221
1066.61	0	1.51785e-220
1067.21	0	5.77434e-220
1067.81	0	2.19277e-219
1068.41	0	8.31193e-219
1069.01	0	3.14506e-218
1069.61	0	1.18788e-217
1070.21	0	4.47853e-217
1070.81	0	1.68545e-216
1071.41	0	6.3316e-216
1072.01	0	2.37427e-215
1072.62	0	8.88719e-215
1073.21	0	3.3206e-214
1073.82	0	1.23847e-213
1074.41	0	4.61078e-213
1075.02	0	1.71349e-212
1075.62	0	6.35631e-212
1076.21	0	2.35368e-211
1076.82	0	8.69975e-211
1077.41	0	3.20985e-210
1078.02	0	1.18217e-209
1078.62	0	4.34605e-209
1079.22	0	1.59487e-208
1079.82	0	5.84219e-208
1080.42	0	2.13621e-207
1081.02	0	7.79703e-207
1081.62	0	2.84075e-206
1082.22	0	1.03313e-205
1082.82	0	3.75054e-205
1083.42	0	1.3591e-204
1084.02	0	4.91617e-204
1084.62	0	1.77509e-203
1085.22	0	6.39781e-203
1085.82	0	2.30176e-202
1086.42	0	8.26624e-202
1087.02	0	2.96328e-201
1087.62	0	1.06037e-200
1088.22	0	3.78754e-200
1088.82	0	1.35044e-199
1089.42	0	4.80633e-199
1090.02	0	1.70753e-198
1090.62	0	6.05538e-198
1091.22	0	2.14354e-197
1091.82	0	7.57428e-197
1092.42	0	2.67158e-196
1093.02	0	9.40617e-196
1093.62	0	3.30579e-195
1094.22	0	1.15973e-194
1094.82	0	4.0612e-194
1095.42	0	1.41962e-193
1096.02	0	4.95343e-193
1096.62	0	1.72528e-192
1097.22	0	5.99831e-192
1097.82	0	2.0817e-191
1098.42	0	7.21147e-191
1099.02	0	2.49372e-190
1099.62	0	8.60776e-190
1100.22	0	2.96586e-189
1100.82	0	1.02007e-188
1101.42	0	3.50207e-188
1102.02	0	1.20016e-187
1102.62	0	4.10555e-187
1103.22	0	1.40191e-186
1103.82	0	4.77847e-186
1104.42	0	1.62583e-185
1105.02	0	5.52178e-185
1105.62	0	1.87198e-184
1106.22	0	6.33492e-184
1106.82	0	2.13993e-183
1107.42	0	7.21563e-183
1108.02	0	2.42867e-182
1108.62	0	8.1598e-182
1109.22	0	2.73659e-181
1109.82	0	9.1613e-181
1110.42	0	3.06142e-180
1111.02	0	1.02119e-179
1111.62	0	3.40022e-179
1112.22	0	1.13013e-178
1112.82	0	3.74942e-178
1113.42	0	1.24171e-177
1114.02	0	4.10481e-177
1114.62	0	1.35452e-176
1115.22	0	4.46163e-176
1115.82	0	1.46697e-175
1116.42	0	4.81466e-175
1117.02	0	1.57735e-174
1117.62	0	5.15833e-174
1118.22	0	1.68387e-173
1118.82	0	5.48688e-173
1119.42	0	1.78468e-172
1120.02	0	5.79446e-172
1120.62	0	1.87795e-171
1121.22	0	6.07537e-171
1121.82	0	1.96191e-170
1122.42	0	6.32418e-170
1123.03	0	2.03492e-169
1123.62	0	6.53593e-169
1124.22	0	2.09549e-168
1124.83	0	6.70629e-168
1125.42	0	2.14238e-167
1126.03	0	6.83171e-167
1126.62	0	2.1746e-166
1127.22	0	6.90952e-166
1127.83	0	2.19146e-165
1128.43	0	6.93807e-165
1129.03	0	2.19261e-164
1129.63	0	6.91673e-164
1130.23	0	2.17801e-163
1130.83	0	6.84597e-163
1131.43	0	2.14797e-162
1132.03	0	6.7273e-162
1132.63	0	2.10315e-161
1133.23	0	6.56325e-161
1133.83	0	2.04449e-160
1134.43	0	6.35724e-160
1135.03	0	1.9732e-159
1135.63	0	6.1135e-159
1136.23	0	1.89072e-158
1136.83	0	5.83692e-158
1137.43	0	1.79869e-157
1138.03	0	5.53285e-157
1138.63	0	1.69886e-156
1139.23	0	5.20698e-156
1139.83	0	1.59306e-155
1140.43	0	4.86513e-155
1141.03	0	1.48312e-154
1141.63	0	4.5131e-154
1142.23	0	1.37086e-153
1142.83	0	4.1565e-153
1143.43	0	1.258e-152
1144.03	0	3.8006e-152
1144.63	0	1.14615e-151
1145.23	0	3.45023e-151
1145.83	0	1.03675e-150
1146.43	0	3.10968e-150
1147.03	0	9.31058e-150
1147.63	0	2.78263e-149
1148.23	0	8.30142e-149
1148.83	0	2.47211e-148
1149.43	0	7.34852e-148
1150.03	0	2.18047e-147
1150.63	0	6.45832e-147
1151.23	0	1.90944e-146
1151.83	0	5.63522e-146
1152.43	0	1.6601e-145
1153.03	0	4.88173e-145
1153.63	0	1.43295e-144
1154.23	0	4.19864e-144
1154.83	0	1.22801e-143
1155.43	0	3.58522e-143
1156.03	0	1.04483e-142
1156.63	0	3.03944e-142
1157.23	0	8.82592e-142
1157.83	0	2.55826e-141
1158.43	0	7.40195e-141
1159.03	0	2.1378e-140
1159.63	0	6.16317e-140
1160.23	0	1.77362e-139
1160.83	0	5.09488e-139
1161.43	0	1.46092e-138
1162.03	0	4.18154e-138
1162.63	0	1.19471e-137
1163.23	0	3.40729e-137
1163.83	0	9.70003e-137
1164.43	0	2.75648e-136
1165.03	0	7.81906e-136
1165.63	0	2.21397e-135
1166.23	0	6.2576e-135
1166.83	0	1.76547e-134
1167.43	0	4.97202e-134
1168.03	0	1.39773e-133
1168.63	0	3.9222e-133
1169.23	0	1.09864e-132
1169.83	0	3.07184e-132
1170.43	0	8.57352e-132
1171.03	0	2.38857e-131
1171.63	0	6.64256e-131
1172.23	0	1.84396e-130
1172.84	0	5.10956e-130
1173.43	0	1.4133e-129
1174.04	0	3.90215e-129
1174.63	0	1.07545e-128
1175.23	0	2.95866e-128
1175.84	0	8.12491e-128
1176.43	0	2.2272e-127
1177.04	0	6.09422e-127
1177.64	0	1.66454e-126
1178.24	0	4.53826e-126
1178.84	0	1.2351e-125
1179.44	0	3.35531e-125
1180.04	0	9.09874e-125
1180.64	0	2.46291e-124
1181.24	0	6.65476e-124
1181.84	0	1.79488e-123
1182.44	0	4.83231e-123
1183.04	0	1.29865e-122
1183.64	0	3.48377e-122
1184.24	0	9.32876e-122
1184.84	0	2.49354e-121
1185.44	0	6.65314e-121
1186.04	0	1.77196e-120
1186.64	0	4.71087e-120
1187.24	0	1.25016e-119
1187.84	0	3.31167e-119
1188.44	0	8.75682e-119
1189.04	0	2.31134e-118
1189.64	0	6.08976e-118
1190.24	0	1.6016e-117
1190.84	0	4.20461e-117
1191.44	0	1.10183e-116
1192.04	0	2.8822e-116
1192.64	0	7.52574e-116
1193.24	0	1.96152e-115
1193.84	0	5.10334e-115
1194.44	0	1.32536e-114
1195.04	0	3.43583e-114
1195.64	0	8.89092e-114
1196.24	0	2.29657e-113
1196.84	0	5.9215e-113
1197.44	0	1.52406e-112
1198.04	0	3.91551e-112
1198.64	0	1.00414e-111
1199.24	0	2.57049e-111
1199.84	0	6.56837e-111
1200.44	0	1.67539e-110
1201.04	0	4.26574e-110
1201.64	0	1.08415e-109
1202.24	0	2.75044e-109
1202.84	0	6.96519e-109
1203.44	0	1.76069e-108
1204.04	0	4.44272e-108
1204.64	0	1.11901e-107
1205.24	0	2.81343e-107
1205.84	0	7.06085e-107
1206.44	0	1.76887e-106
1207.04	0	4.42336e-106
1207.64	0	1.10415e-105
1208.24	0	2.75118e-105
1208.84	0	6.84274e-105
1209.44	0	1.69886e-104
1210.04	0	4.21022e-104
1210.64	0	1.04152e-103
1211.24	0	2.57188e-103
1211.84	0	6.33945e-103
1212.44	0	1.5598e-102
1213.04	0	3.83095e-102
1213.64	0	9.39205e-102
1214.24	0	2.29844e-101
1214.84	0	5.61465e-101
1215.44	0	1.36909e-100
1216.04	0	3.3324e-100
1216.64	0	8.09656e-100
1217.24	0	1.96364e-99
1217.84	0	4.75381e-99
1218.44	0	1.14879e-98
1219.04	0	2.77112e-98
1219.64	0	6.67252e-98
1220.24	0	1.60377e-97
1220.84	0	3.84779e-97
1221.44	0	9.21507e-97
1222.04	0	2.20295e-96
1222.64	0	5.25687e-96
1223.24	0	1.25219e-95
1223.85	0	2.97734e-95
1224.44	0	7.06652e-95
1225.05	0	1.67418e-94
1225.64	0	3.95926e-94
1226.24	0	9.34643e-94
1226.85	0	2.20239e-93
1227.44	0	5.18039e-93
1228.05	0	1.21632e-92
1228.65	0	2.85069e-92
1229.25	0	6.66916e-92
1229.85	0	1.55744e-91
1230.45	0	3.63051e-91
1231.05	0	8.44777e-91
1231.65	0	1.96216e-90
1232.25	0	4.54932e-90
1232.85	0	1.05287e-89
1233.45	0	2.43233e-89
1234.05	0	5.60901e-89
1234.65	0	1.29113e-88
1235.25	0	2.96667e-88
1235.85	0	6.80437e-88
1236.45	0	1.55785e-87
1237.05	0	3.56024e-87
1237.65	0	8.12179e-87
1238.25	0	1.84945e-86
1238.85	0	4.20388e-86
1239.45	0	9.53843e-86
1240.05	0	2.16033e-85
1240.65	0	4.88408e-85
1241.25	0	1.10221e-84
1241.85	0	2.48291e-84
1242.45	0	5.58313e-84
1243.05	0	1.25318e-83
1243.65	0	2.80778e-83
1244.25	0	6.27962e-83
1244.85	0	1.40192e-82
1245.45	0	3.12412e-82
1246.05	0	6.94946e-82
1246.65	0	1.5431e-81
1247.25	0	3.42021e-81
1247.85	0	7.56712e-81
1248.45	0	1.67119e-80
1249.05	0	3.68417e-80
1249.65	0	8.10721e-80
1250.25	0	1.78082e-79
1250.85	0	3.90471e-79
1251.45	0	8.54622e-79
1252.05	0	1.86714e-78
1252.65	0	4.07192e-78
1253.25	0	8.86417e-78
1253.85	0	1.92617e-77
1254.45	0	4.17802e-77
1255.05	0	9.04615e-77
1255.65	0	1.95513e-76
1256.25	0	4.21798e-76
1256.85	0	9.08346e-76
1257.45	0	1.95261e-75
1258.05	0	4.18986e-75
1258.65	0	8.97429e-75
1259.25	0	1.91875e-74
1259.85	0	4.09502e-74
1260.45	0	8.7239e-74
1261.05	0	1.85517e-73
1261.65	0	3.93799e-73
1262.25	0	8.34417e-73
1262.85	0	1.76486e-72
1263.45	0	3.7261e-72
1264.05	0	7.85266e-72
1264.65	0	1.65195e-71
1265.25	0	3.46893e-71
1265.85	0	7.2713e-71
1266.45	0	1.52141e-70
1267.05	0	3.1776e-70
1267.65	0	6.62475e-70
1268.25	0	1.37866e-69
1268.85	0	2.86394e-69
1269.45	0	5.93865e-69
1270.05	0	1.22922e-68
1270.65	0	2.53975e-68
1271.25	0	5.23803e-68
1271.85	0	1.07836e-67
1272.45	0	2.21604e-67
1273.06	0	4.5458e-67
1273.65	0	9.30808e-67
1274.26	0	1.90251e-66
1274.86	0	3.88163e-66
1275.45	0	7.90528e-66
1276.06	0	1.60709e-65
1276.65	0	3.26121e-65
1277.26	0	6.60597e-65
1277.86	0	1.33571e-64
1278.46	0	2.69591e-64
1279.06	0	5.43146e-64
1279.66	0	1.09231e-63
1280.26	0	2.19277e-63
1280.86	0	4.39399e-63
1281.46	0	8.78906e-63
1282.06	0	1.75487e-62
1282.66	0	3.49754e-62
1283.26	0	6.95825e-62
1283.86	0	1.38183e-61
1284.46	0	2.73923e-61
1285.06	0	5.42025e-61
1285.66	0	1.0706e-60
1286.26	0	2.11084e-60
1286.86	0	4.15432e-60
1287.46	0	8.16137e-60
1288.06	0	1.60046e-59
1288.66	0	3.13287e-59
1289.26	0	6.12153e-59
1289.86	0	1.19397e-58
1290.46	0	2.32459e-58
1291.06	0	4.5177e-58
1291.66	0	8.76408e-58
1292.26	0	1.69712e-57
1292.86	0	3.28048e-57
1293.46	0	6.32965e-57
1294.06	0	1.2191e-56
1294.66	0	2.34379e-56
1295.26	0	4.49795e-56
1295.86	0	8.61647e-56
1296.46	0	1.64764e-55
1297.06	0	3.14494e-55
1297.66	0	5.99211e-55
1298.26	0	1.13964e-54
1298.86	0	2.16357e-54
1299.46	0	4.10008e-54
1300.06	0	7.7559e-54
1300.66	0	1.4645e-53
1301.26	0	2.76036e-53
1301.86	0	5.1935e-53
1302.46	0	9.75375e-53
1303.06	0	1.82853e-52
1303.66	0	3.42176e-52
1304.26	0	6.39168e-52
1304.86	0	1.19179e-51
1305.46	0	2.2182e-51
1306.06	0	4.12116e-51
1306.66	0	7.64288e-51
1307.26	0	1.41486e-50
1307.86	0	2.61448e-50
1308.46	0	4.82256e-50
1309.06	0	8.87946e-50
1309.66	0	1.63198e-49
1310.26	0	2.99405e-49
1310.86	0	5.48305e-49
1311.46	0	1.00231e-48
1312.06	0	1.82895e-48
1312.66	0	3.33135e-48
1313.26	0	6.05696e-48
1313.86	0	1.09928e-47
1314.46	0	1.99149e-47
1315.06	0	3.60137e-47
1315.66	0	6.50092e-47
1316.26	0	1.17139e-46
1316.86	0	2.10689e-46
1317.46	0	3.78271e-46
1318.06	0	6.77925e-46
1318.66	0	1.21277e-45
1319.26	0	2.16567e-45
1319.86	0	3.86034e-45
1320.46	0	6.86873e-45
1321.06	0	1.21996e-44
1321.66	0	2.16287e-44
1322.26	0	3.82768e-44
1322.87	0	6.76173e-44
1323.46	0	1.19234e-43
1324.07	0	2.09873e-43
1324.66	0	3.68751e-43
1325.27	0	6.46736e-43
1325.87	0	1.13224e-42
1326.46	0	1.97865e-42
1327.07	0	3.45157e-42
1327.67	0	6.01012e-42
1328.27	0	1.04464e-41
1328.87	0	1.81246e-41
1329.47	0	3.13898e-41
1330.07	0	5.42659e-41
1330.67	0	9.36446e-41
1331.27	0	1.61308e-40
1331.87	0	2.77363e-40
1332.47	0	4.76056e-40
1333.07	0	8.15616e-40
1333.67	0	1.39486e-39
1334.27	0	2.38119e-39
1334.87	0	4.05766e-39
1335.47	0	6.90201e-39
1336.07	0	1.17191e-38
1336.67	0	1.98623e-38
1337.27	0	3.36033e-38
1337.87	0	5.67483e-38
1338.47	0	9.56626e-38
1339.07	0	1.60972e-37
1339.67	0	2.7038e-37
1340.27	0	4.53333e-37
1340.87	0	7.58715e-37
1341.47	0	1.26753e-36
1342.07	0	2.11376e-36
1342.67	0	3.5186e-36
1343.27	0	5.84659e-36
1343.87	0	9.69736e-36
1344.47	0	1.60555e-35
1345.07	0	2.65344e-35
1345.67	0	4.37738e-35
1346.27	0	7.20836e-35
1346.87	0	1.18489e-34
1347.47	0	1.94418e-34
1348.07	0	3.18429e-34
1348.67	0	5.20603e-34
1349.27	0	8.4961e-34
1349.87	0	1.38404e-33
1350.47	0	2.2506e-33
1351.07	0	3.65313e-33
1351.67	0	5.91901e-33
1352.27	0	9.57307e-33
1352.87	0	1.54551e-32
1353.47	0	2.49063e-32
1354.07	0	4.0065e-32
1354.67	0	6.43339e-32
1355.27	0	1.03117e-31
1355.87	0	1.64984e-31
1356.47	0	2.63493e-31
1357.07	0	4.20064e-31
1357.67	0	6.68466e-31
1358.27	0	1.06185e-30
1358.87	0	1.68369e-30
1359.47	0	2.66489e-30
1360.07	0	4.21032e-30
1360.67	0	6.64e-30
1361.27	0	1.0453e-29
1361.87	0	1.64259e-29
1362.47	0	2.57654e-29
1363.07	0	4.03425e-29
1363.67	0	6.3053e-29
1364.27	0	9.83711e-29
1364.87	0	1.53196e-28
1365.47	0	2.38146e-28
1366.07	0	3.69538e-28
1366.67	0	5.72391e-28
1367.27	0	8.85001e-28
1367.87	0	1.36588e-27
1368.47	0	2.10426e-27
1369.07	0	3.23597e-27
1369.67	0	4.96739e-27
1370.27	0	7.61148e-27
1370.87	0	1.1642e-26
1371.47	0	1.77748e-26
1372.07	0	2.70894e-26
1372.67	0	4.12109e-26
1373.28	0	6.25811e-26
1373.88	0	9.48619e-26
1374.47	0	1.43535e-25
1375.08	0	2.16792e-25
1375.67	0	3.26848e-25
1376.28	0	4.91888e-25
1376.88	0	7.38933e-25
1377.47	0	1.10806e-24
1378.08	0	1.65858e-24
1378.68	0	2.47815e-24
1379.28	0	3.69606e-24
1379.88	0	5.50259e-24
1380.48	0	8.17736e-24
1381.08	0	1.21305e-23
1381.68	0	1.79622e-23
1382.28	0	2.65497e-23
1382.88	0	3.91722e-23
1383.48	0	5.76917e-23
1384.08	0	8.4814e-23
1384.68	0	1.24463e-22
1385.28	0	1.82318e-22
1385.88	0	2.66586e-22
1386.48	0	3.89102e-22
1387.08	0	5.66901e-22
1387.68	0	8.24458e-22
1388.28	0	1.19687e-21
1388.88	0	1.73439e-21
1389.48	0	2.50877e-21
1390.08	0	3.62239e-21
1390.68	0	5.22092e-21
1391.28	0	7.51132e-21
1391.88	0	1.07871e-20
1392.48	0	1.54635e-20
1393.08	0	2.21275e-20
1393.68	0	3.16063e-20
1394.28	0	4.50643e-20
1394.88	0	6.41372e-20
1395.48	0	9.11182e-20
1396.08	0	1.29217e-19
1396.68	0	1.82915e-19
1397.28	0	2.58463e-19
1397.88	0	3.64557e-19
1398.48	0	5.13276e-19
1399.08	0	7.21362e-19
1399.68	0	1.01199e-18
1400.28	0	1.41714e-18
1400.88	0	1.98093e-18
1401.48	0	2.76404e-18
1402.08	0	3.84979e-18
1402.68	0	5.35239e-18
1403.28	0	7.42808e-18
1403.88	0	1.02902e-17
1404.48	0	1.42294e-17
1405.08	0	1.96413e-17
1405.68	0	2.70627e-17
1406.28	0	3.72211e-17
1406.88	0	5.11005e-17
1407.48	0	7.00293e-17
1408.08	0	9.5797e-17
1408.68	0	1.3081e-16
1409.28	0	1.783e-16
1409.88	0	2.42592e-16
1410.48	0	3.29474e-16
1411.08	0	4.46666e-16
1411.68	0	6.04453e-16
1412.28	0	8.16509e-16
1412.88	0	1.10097e-15
1413.48	0	1.48187e-15
1414.08	0	1.99096e-15
1414.68	0	2.67013e-15
1415.28	0	3.57454e-15
1415.88	0	4.77668e-15
1416.48	0	6.37161e-15
1417.08	0	8.48381e-15
1417.68	0	1.12759e-14
1418.28	0	1.49599e-14
1418.88	0	1.98118e-14
1419.48	0	2.61901e-14
1420.08	0	3.45596e-14
1420.68	0	4.55217e-14
1421.28	0	5.98529e-14
1421.88	0	7.85544e-14
1422.48	0	1.02914e-13
1423.09	0	1.34585e-13
1423.68	0	1.75685e-13
1424.29	0	2.28924e-13
1424.88	0	2.9776e-13
1425.48	0	3.86598e-13
1426.09	0	5.01038e-13
1426.68	0	6.48186e-13
1427.29	0	8.3704e-13
1427.89	0	1.07897e-12
1428.49	0	1.38833e-12
1429.09	0	1.78318e-12
1429.69	0	2.2862e-12
1430.29	0	2.92584e-12
1430.89	0	3.7377e-12
1431.49	0	4.76626e-12
1432.09	0	6.06692e-12
1432.69	0	7.70862e-12
1433.29	0	9.77694e-12
1433.89	0	1.23779e-11
1434.49	0	1.56426e-11
1435.09	0	1.97329e-11
1435.69	0	2.48478e-11
1436.29	0	3.12324e-11
1436.89	0	3.91867e-11
1437.49	0	4.90785e-11
1438.09	0	6.13566e-11
1438.69	0	7.65684e-11
1439.29	0	9.53796e-11
1439.89	0	1.18599e-10
1440.49	0	1.47205e-10
1441.09	0	1.82382e-10
1441.69	0	2.25559e-10
1442.29	0	2.78455e-10
1442.89	0	3.43138e-10
1443.49	0	4.22086e-10
1444.09	0	5.18263e-10
1444.69	0	6.35211e-10
1445.29	0	7.77148e-10
1445.89	0	9.49089e-10
1446.49	0	1.15699e-09
1447.09	0	1.40789e-09
1447.69	0	1.71012e-09
1448.29	0	2.07349e-09
1448.89	0	2.50954e-09
1449.49	0	3.03184e-09
1450.09	0	3.65624e-09
1450.69	0	4.40131e-09
1451.29	0	5.28868e-09
1451.89	0	6.34352e-09
1452.49	0	7.59507e-09
1453.09	0	9.07717e-09
1453.69	0	1.0829e-08
1454.29	0	1.28956e-08
1454.89	0	1.53291e-08
1455.49	0	1.81889e-08
1456.09	0	2.15435e-08
1456.69	0	2.54708e-08
1457.29	0	3.00599e-08
1457.89	0	3.54119e-08
1458.49	0	4.16419e-08
1459.09	0	4.88798e-08
1459.69	0	5.72724e-08
1460.29	0	6.69854e-08
1460.89	0	7.82047e-08
1461.49	0	9.11388e-08
1462.09	0	1.06021e-07
1462.69	0	1.23111e-07
1463.29	0	1.42699e-07
1463.89	0	1.65107e-07
1464.49	0	1.90689e-07
1465.09	0	2.19838e-07
1465.69	0	2.52988e-07
1466.29	0	2.90612e-07
1466.89	0	3.33231e-07
1467.49	0	3.81413e-07
1468.09	0	4.35776e-07
1468.69	0	4.96992e-07
1469.29	0	5.65787e-07
1469.89	0	6.42947e-07
1470.49	0	7.29315e-07
1471.09	0	8.25796e-07
1471.69	0	9.33358e-07
1472.29	0	1.05303e-06
1472.89	0	1.18592e-06
1473.49	0	1.33316e-06
1474.1	0	1.496e-06
1474.69	0	1.6757e-06
1475.3	0	1.87361e-06
1475.89	0	2.09113e-06
1476.49	0	2.3297e-06
1477.1	0	2.59083e-06
1477.7	0	2.87603e-06
1478.3	0	3.18689e-06
1478.9	0	3.52499e-06
1479.5	0	3.89195e-06
1480.1	0	4.28938e-06
1480.7	0	4.71888e-06
1481.3	0	5.18206e-06
1481.9	0	5.68046e-06
1482.5	0	6.21559e-06
1483.1	0	6.7889e-06
1483.7	0	7.40174e-06
1484.3	0	8.0554e-06
1484.9	0	8.751e-06
1485.5	0	9.48957e-06
1486.1	0	1.0272e-05
1486.7	0	1.10988e-05
1487.3	0	1.19707e-05
1487.9	0	1.28879e-05
1488.5	0	1.38503e-05
1489.1	0	1.48579e-05
1489.7	0	1.591e-05
1490.3	0	1.7006e-05
1490.9	0	1.81448e-05
1491.5	0	1.93251e-05
1492.1	0	2.05451e-05
1492.7	0	2.18028e-05
1493.3	0	2.30959e-05
1493.9	0	2.44216e-05
1494.5	0	2.5777e-05
1495.1	0	2.71587e-05
1495.7	0	2.85629e-05
1496.3	0	2.99857e-05
1496.9	0	3.14228e-05
1497.5	0	3.28694e-05
1498.1	0	3.43209e-05
1498.7	0	3.57719e-05
1499.3	0	3.72172e-05
1499.9	0	3.86513e-05
1500.5	0	4.00683e-05
1501.1	0	4.14626e-05
1501.7	0	4.28283e-05
1502.3	0	4.41593e-05
1502.9	0	4.54498e-05
1503.5	0	4.66938e-05
1504.1	0	4.78855e-05
1504.7	0	4.90194e-05
1505.3	0	5.00898e-05
1505.9	0	5.10915e-05
1506.5	0	5.20194e-05
1507.1	0	5.2869e-05
1507.7	0	5.36357e-05
1508.3	0	5.43157e-05
1508.9	0	5.49053e-05
1509.5	0	5.54015e-05
1510.1	0	5.58015e-05
1510.7	0	5.61034e-05
1511.3	0	5.63054e-05
1511.9	0	5.64065e-05
1512.5	0	5.64061e-05
1513.1	0	5.63042e-05
1513.7	0	5.61013e-05
1514.3	0	5.57987e-05
1514.9	0	5.53978e-05
1515.5	0	5.49009e-05
1516.1	0	5.43105e-05
1516.7	0	5.36298e-05
1517.3	0	5.28624e-05
1517.9	0	5.20122e-05
1518.5	0	5.10836e-05
1519.1	0	5.00813e-05
1519.7	0	4.90104e-05
1520.3	0	4.78761e-05
1520.9	0	4.66839e-05
1521.5	0	4.54394e-05
1522.1	0	4.41486e-05
1522.7	0	4.28173e-05
1523.31	0	4.14514e-05
1523.9	0	4.00569e-05
1524.51	0	3.86396e-05
1525.11	0	3.72055e-05
1525.7	0	3.57601e-05
1526.31	0	3.43091e-05
1526.9	0	3.28577e-05
1527.51	0	3.1411e-05
1528.11	0	2.99741e-05
1528.71	0	2.85514e-05
1529.31	0	2.71473e-05
1529.91	0	2.57659e-05
1530.51	0	2.44107e-05
1531.11	0	2.30852e-05
1531.71	0	2.17924e-05
1532.31	0	2.0535e-05
1532.91	0	1.93153e-05
1533.51	0	1.81354e-05
1534.11	0	1.69969e-05
1534.71	0	1.59013e-05
1535.31	0	1.48495e-05
1535.91	0	1.38423e-05
1536.51	0	1.28802e-05
1537.11	0	1.19635e-05
1537.71	0	1.10919e-05
1538.31	0	1.02654e-05
1538.91	0	9.48338e-06
1539.51	0	8.74517e-06
1540.11	0	8.04991e-06
1540.71	0	7.3966e-06
1541.31	0	6.78408e-06
1541.91	0	6.21108e-06
1542.51	0	5.67626e-06
1543.11	0	5.17815e-06
1543.71	0	4.71526e-06
1544.31	0	4.28602e-06
1544.91	0	3.88884e-06
1545.51	0	3.52213e-06
1546.11	0	3.18425e-06
1546.71	0	2.87361e-06
1547.31	0	2.58861e-06
1547.91	0	2.32767e-06
1548.51	0	2.08928e-06
1549.11	0	1.87193e-06
1549.71	0	1.67417e-06
1550.31	0	1.49461e-06
1550.91	0	1.3319e-06
1551.51	0	1.18478e-06
1552.11	0	1.05201e-06
1552.71	0	9.32436e-07
1553.31	0	8.24968e-07
1553.91	0	7.28573e-07
1554.51	0	6.42283e-07
1555.11	0	5.65195e-07
1555.71	0	4.96464e-07
1556.31	0	4.35307e-07
1556.91	0	3.80997e-07
1557.51	0	3.32863e-07
1558.11	0	2.90286e-07
1558.71	0	2.52701e-07
1559.31	0	2.19586e-07
1559.91	0	1.90467e-07
1560.51	0	1.64912e-07
1561.11	0	1.42529e-07
1561.71	0	1.22963e-07
1562.31	0	1.05891e-07
1562.91	0	9.1026e-08
1563.51	0	7.81068e-08
1564.11	0	6.69006e-08
1564.71	0	5.71991e-08
1565.31	0	4.88164e-08
1565.91	0	4.15873e-08
1566.51	0	3.5365e-08
1567.11	0	3.00196e-08
1567.71	0	2.54363e-08
1568.31	0	2.1514e-08
1568.91	0	1.81638e-08
1569.51	0	1.53076e-08
1570.11	0	1.28774e-08
1570.71	0	1.08135e-08
1571.31	0	9.06409e-09
1571.91	0	7.58401e-09
1572.52	0	6.33419e-09
1573.12	0	5.28083e-09
1573.71	0	4.39471e-09
1574.32	0	3.6507e-09
1574.91	0	3.0272e-09
1575.52	0	2.50567e-09
1576.12	0	2.07025e-09
1576.71	0	1.70743e-09
1577.32	0	1.40565e-09
1577.92	0	1.15513e-09
1578.52	0	9.47555e-10
1579.12	0	7.7588e-10
1579.72	0	6.34165e-10
1580.32	0	5.17402e-10
1580.92	0	4.21378e-10
1581.52	0	3.42558e-10
1582.12	0	2.7798e-10
1582.72	0	2.25171e-10
1583.32	0	1.82066e-10
1583.92	0	1.46947e-10
1584.52	0	1.18389e-10
1585.12	0	9.521e-11
1585.72	0	7.64311e-11
1586.32	0	6.12457e-11
1586.92	0	4.89891e-11
1587.52	0	3.91148e-11
1588.12	0	3.11746e-11
1588.72	0	2.48015e-11
1589.32	0	1.96958e-11
1589.92	0	1.5613e-11
1590.52	0	1.23543e-11
1591.12	0	9.75813e-12
1591.72	0	7.69367e-12
1592.32	0	6.05507e-12
1592.92	0	4.75688e-12
1593.52	0	3.73029e-12
1594.12	0	2.91999e-12
1594.72	0	2.2816e-12
1595.32	0	1.77957e-12
1595.92	0	1.3855e-12
1596.52	0	1.07676e-12
1597.12	0	8.35307e-13
1597.72	0	6.46834e-13
1598.32	0	4.99986e-13
1598.92	0	3.85781e-13
1599.52	0	2.97126e-13
1600.12	0	2.28433e-13
1600.72	0	1.75306e-13
1601.32	0	1.34292e-13
1601.92	0	1.02689e-13
1602.52	0	7.83815e-14
1603.12	0	5.97203e-14
1603.72	0	4.54201e-14
1604.32	0	3.4482e-14
1604.92	0	2.61309e-14
1605.52	0	1.97667e-14
1606.12	0	1.49256e-14
1606.72	0	1.12499e-14
1607.32	0	8.46414e-15
1607.92	0	6.35675e-15
1608.52	0	4.76546e-15
1609.12	0	3.56609e-15
1609.72	0	2.66378e-15
1610.32	0	1.9862e-15
1610.92	0	1.47831e-15
1611.52	0	1.09831e-15
1612.12	0	8.1452e-16
1612.72	0	6.02972e-16
1613.32	0	4.45565e-16
1613.92	0	3.28657e-16
1614.52	0	2.41987e-16
1615.12	0	1.77852e-16
1615.72	0	1.3048e-16
1616.32	0	9.55539e-17
1616.92	0	6.98506e-17
1617.52	0	5.09694e-17
1618.12	0	3.7125e-17
1618.72	0	2.69924e-17
1619.32	0	1.959e-17
1619.92	0	1.41921e-17
1620.52	0	1.0263e-17
1621.12	0	7.40836e-18
1621.72	0	5.33811e-18
1622.32	0	3.83946e-18
1622.92	0	2.75658e-18
1623.53	0	1.97556e-18
1624.12	0	1.41328e-18
1624.72	0	1.00921e-18
1625.33	0	7.19374e-19
1625.92	0	5.11853e-19
1626.53	0	3.63541e-19
1627.12	0	2.57739e-19
1627.73	0	1.824e-19
1628.33	0	1.28851e-19
1628.93	0	9.0859e-20
1629.53	0	6.39538e-20
1630.13	0	4.49348e-20
1630.73	0	3.1515e-20
1631.33	0	2.20633e-20
1631.93	0	1.54184e-20
1632.53	0	1.07554e-20
1633.13	0	7.48918e-21
1633.73	0	5.20546e-21
1634.33	0	3.61161e-21
1634.93	0	2.50127e-21
1635.53	0	1.72918e-21
1636.13	0	1.19326e-21
1636.73	0	8.21957e-22
1637.33	0	5.65172e-22
1637.93	0	3.8791e-22
1638.53	0	2.65765e-22
1639.13	0	1.81754e-22
1639.73	0	1.24076e-22
1640.33	0	8.45492e-23
1640.93	0	5.75108e-23
1641.53	0	3.90487e-23
1642.13	0	2.64656e-23
1642.73	0	1.79051e-23
1643.33	0	1.20917e-23
1643.93	0	8.15111e-24
1644.53	0	5.48484e-24
1645.13	0	3.68409e-24
1645.73	0	2.47009e-24
1646.33	0	1.65316e-24
1646.93	0	1.10442e-24
1647.53	0	7.36496e-25
1648.13	0	4.90259e-25
1648.73	0	3.25761e-25
1649.33	0	2.16068e-25
1649.93	0	1.43054e-25
1650.53	0	9.45422e-26
1651.13	0	6.23693e-26
1651.73	0	4.10709e-26
1652.33	0	2.69969e-26
1652.93	0	1.77139e-26
1653.53	0	1.16019e-26
1654.13	0	7.58516e-27
1654.73	0	4.95014e-27
1655.33	0	3.22469e-27
1655.93	0	2.0969e-27
1656.53	0	1.36108e-27
1657.13	0	8.81876e-28
1657.73	0	5.70361e-28
1658.33	0	3.68223e-28
1658.93	0	2.37295e-28
1659.53	0	1.52646e-28
1660.13	0	9.80166e-29
1660.73	0	6.28249e-29
1661.33	0	4.01959e-29
1661.93	0	2.56714e-29
1662.53	0	1.63658e-29
1663.13	0	1.04145e-29
1663.73	0	6.61549e-30
1664.33	0	4.19471e-30
1664.93	0	2.65497e-30
1665.53	0	1.6774e-30
1666.13	0	1.05786e-30
1666.73	0	6.6595e-31
1667.33	0	4.18477e-31
1667.93	0	2.62494e-31
1668.53	0	1.64356e-31
1669.13	0	1.02723e-31
1669.73	0	6.4087e-32
1670.33	0	3.99107e-32
1670.93	0	2.481e-32
1671.53	0	1.53951e-32
1672.13	0	9.53578e-33
1672.73	0	5.89586e-33
1673.34	0	3.63879e-33
1673.93	0	2.24173e-33
1674.54	0	1.37857e-33
1675.13	0	8.46238e-34
1675.73	0	5.1853e-34
1676.34	0	3.17156e-34
1676.93	0	1.93638e-34
1677.54	0	1.18012e-34
1678.14	0	7.17923e-35
1678.74	0	4.35962e-35
1679.34	0	2.64264e-35
1679.94	0	1.59899e-35
1680.54	0	9.6576e-36
1681.14	0	5.82254e-36
1681.74	0	3.50407e-36
1682.34	0	2.105e-36
1682.94	0	1.26226e-36
1683.54	0	7.55549e-37
1684.14	0	4.51435e-37
1684.74	0	2.69244e-37
1685.34	0	1.60293e-37
1685.94	0	9.52579e-38
1686.54	0	5.65074e-38
1687.14	0	3.34601e-38
1687.74	0	1.97773e-38
1688.34	0	1.16688e-38
1688.94	0	6.8723e-39
1689.54	0	4.04014e-39
1690.14	0	2.37088e-39
1690.74	0	1.3888e-39
1691.34	0	8.12058e-40
1691.94	0	4.73972e-40
1692.54	0	2.76145e-40
1693.14	0	1.60598e-40
1693.74	0	9.32306e-41
1694.34	0	5.40252e-41
1694.94	0	3.12502e-41
1695.54	0	1.80437e-41
1696.14	0	1.03996e-41
1696.74	0	5.98312e-42
1697.34	0	3.43601e-42
1697.94	0	1.9697e-42
1698.54	0	1.1271e-42
1699.14	0	6.43792e-43
1699.74	0	3.67067e-43
1700.34	0	2.08912e-43
1700.94	0	1.18686e-43
1701.54	0	6.73056e-44
1702.14	0	3.80998e-44
1702.74	0	2.15284e-44
1703.34	0	1.21428e-44
1703.94	0	6.83666e-45
1704.54	0	3.84226e-45
1705.14	0	2.1555e-45
1705.74	0	1.20706e-45
1706.34	0	6.74721e-46
1706.94	0	3.76478e-46
1707.54	0	2.09687e-46
1708.14	0	1.1658e-46
1708.74	0	6.46981e-47
1709.34	0	3.58409e-47
1709.94	0	1.98191e-47
1710.54	0	1.09397e-47
1711.14	0	6.02763e-48
1711.74	0	3.31516e-48
1712.34	0	1.82004e-48
1712.94	0	9.97415e-49
1713.54	0	5.45618e-49
1714.14	0	2.97933e-49
1714.74	0	1.62393e-49
1715.34	0	8.83555e-50
1715.94	0	4.79864e-50
1716.54	0	2.60148e-50
1717.14	0	1.4078e-50
1717.74	0	7.60464e-51
1718.34	0	4.10048e-51
1718.94	0	2.20703e-51
1719.54	0	1.18577e-51
1720.14	0	6.35932e-52
1720.74	0	3.40439e-52
1721.34	0	1.81922e-52
1721.94	0	9.70395e-53
1722.55	0	5.1669e-53
1723.14	0	2.74619e-53
1723.74	0	1.45696e-53
1724.35	0	7.71585e-54
1724.94	0	4.07885e-54
1725.55	0	2.15233e-54
1726.14	0	1.1337e-54
1726.74	0	5.96082e-55
1727.35	0	3.12847e-55
1727.95	0	1.63898e-55
1728.55	0	8.57109e-56
1729.15	0	4.4742e-56
1729.75	0	2.33138e-56
1730.35	0	1.21263e-56
1730.95	0	6.29595e-57
1731.55	0	3.26297e-57
1732.15	0	1.68804e-57
1732.75	0	8.71703e-58
1733.35	0	4.49339e-58
1733.95	0	2.31205e-58
1734.55	0	1.18751e-58
1735.15	0	6.08831e-59
1735.75	0	3.11583e-59
1736.35	0	1.59173e-59
1736.95	0	8.11673e-60
1737.55	0	4.13154e-60
1738.15	0	2.09923e-60
1738.75	0	1.0647e-60
1739.35	0	5.39029e-61
1739.95	0	2.72405e-61
1740.55	0	1.37415e-61
1741.15	0	6.91948e-62
1741.75	0	3.478e-62
1742.35	0	1.74504e-62
1742.95	0	8.73971e-63
1743.55	0	4.36925e-63
1744.15	0	2.1804e-63
1744.75	0	1.08613e-63
1745.35	0	5.40065e-64
1745.95	0	2.68058e-64
1746.55	0	1.32809e-64
1747.15	0	6.5682e-65
1747.75	0	3.24252e-65
1748.35	0	1.59785e-65
1748.95	0	7.85974e-66
1749.55	0	3.85921e-66
1750.15	0	1.8915e-66
1750.75	0	9.25405e-67
1751.35	0	4.51934e-67
1751.95	0	2.20312e-67
1752.55	0	1.07205e-67
1753.15	0	5.20732e-68
1753.75	0	2.52482e-68
1754.35	0	1.22198e-68
1754.95	0	5.90357e-69
1755.55	0	2.84698e-69
1756.15	0	1.37048e-69
1756.75	0	6.58533e-70
1757.35	0	3.15864e-70
1757.95	0	1.51231e-70
1758.55	0	7.22772e-71
1759.15	0	3.44809e-71
1759.75	0	1.642e-71
1760.35	0	7.80525e-72
1760.95	0	3.70355e-72
1761.55	0	1.75415e-72
1762.15	0	8.29342e-73
1762.75	0	3.91398e-73
1763.35	0	1.84383e-73
1763.95	0	8.67047e-74
1764.55	0	4.06988e-74
1765.15	0	1.90695e-74
1765.75	0	8.91893e-75
1766.35	0	4.16395e-75
1766.95	0	1.94051e-75
1767.55	0	9.02703e-76
1768.15	0	4.19171e-76
1768.75	0	1.94292e-76
1769.35	0	8.98956e-77
1769.95	0	4.15182e-77
1770.55	0	1.91407e-77
1771.15	0	8.80833e-78
1771.75	0	4.04621e-78
1772.35	0	1.85533e-78
1772.95	0	8.49201e-79
1773.56	0	3.87988e-79
1774.15	0	1.76948e-79
1774.76	0	8.05543e-80
1775.36	0	3.66059e-80
1775.95	0	1.66047e-80
1776.56	0	7.51846e-81
1777.15	0	3.39817e-81
1777.76	0	1.53313e-81
1778.36	0	6.90447e-82
1778.96	0	3.10385e-82
1779.56	0	1.3928e-82
1780.16	0	6.23869e-83
1780.76	0	2.78944e-83
1781.36	0	1.24497e-83
1781.96	0	5.54649e-84
1782.56	0	2.46659e-84
1783.16	0	1.09494e-84
1783.76	0	4.85182e-85
1784.36	0	2.14603e-85
1784.96	0	9.47514e-86
1785.56	0	4.17593e-86
1786.16	0	1.83712e-86
1786.76	0	8.06755e-87
1787.36	0	3.53641e-87
1787.96	0	1.5474e-87
1788.56	0	6.75864e-88
1789.16	0	2.94669e-88
1789.76	0	1.28241e-88
1790.36	0	5.57106e-89
1790.96	0	2.41583e-89
1791.56	0	1.04572e-89
1792.16	0	4.51834e-90
1792.76	0	1.94877e-90
1793.36	0	8.39001e-91
1793.96	0	3.60563e-91
1794.56	0	1.54674e-91
1795.16	0	6.62327e-92
1795.76	0	2.83103e-92
1796.36	0	1.20791e-92
1796.96	0	5.14451e-93
1797.56	0	2.18711e-93
1798.16	0	9.28143e-94
1798.76	0	3.93167e-94
1799.36	0	1.66249e-94
1799.96	0	7.01707e-95
1800.56	0	2.95646e-95
1801.16	0	1.24339e-95
1801.76	0	5.21986e-96
1802.36	0	2.1874e-96
1802.96	0	9.14991e-97
1803.56	0	3.82052e-97
1804.16	0	1.59238e-97
1804.76	0	6.62504e-98
1805.36	0	2.75137e-98
1805.96	0	1.14058e-98
1806.56	0	4.71979e-99
1807.16	0	1.94956e-99
1807.76	0	8.03837e-100
1808.36	0	3.3084e-100
1808.96	0	1.35921e-100
1809.56	0	5.57405e-101
1810.16	0	2.28178e-101
1810.76	0	9.32386e-102
1811.36	0	3.80308e-102
1811.96	0	1.54843e-102
1812.56	0	6.29315e-103
1813.16	0	2.55306e-103
1813.76	0	1.03389e-103
1814.36	0	4.17929e-104
1814.96	0	1.68636e-104
1815.56	0	6.79226e-105
1816.16	0	2.73085e-105
1816.76	0	1.09597e-105
1817.36	0	4.39054e-106
1817.96	0	1.75572e-106
1818.56	0	7.00825e-107
1819.16	0	2.79243e-107
1819.76	0	1.11064e-107
1820.36	0	4.40943e-108
1820.96	0	1.74747e-108
1821.56	0	6.9128e-109
1822.16	0	2.72971e-109
1822.77	0	1.07596e-109
1823.37	0	4.23347e-110
1823.96	0	1.6627e-110
1824.57	0	6.51849e-111
1825.16	0	2.55094e-111
1825.77	0	9.96483e-112
1826.37	0	3.8856e-112
1826.96	0	1.51239e-112
1827.57	0	5.8761e-113
1828.17	0	2.27893e-113
1828.77	0	8.8225e-114
1829.37	0	3.40934e-114
1829.97	0	1.31512e-114
1830.57	0	5.06384e-115
1831.17	0	1.94631e-115
1831.77	0	7.46728e-116
1832.37	0	2.85976e-116
1832.97	0	1.09324e-116
1833.57	0	4.17177e-117
1834.17	0	1.58907e-117
1834.77	0	6.04201e-118
1835.37	0	2.29319e-118
1835.97	0	8.68791e-119
1836.57	0	3.28556e-119
1837.17	0	1.24028e-119
1837.77	0	4.67358e-120
1838.37	0	1.75791e-120
1838.97	0	6.60029e-121
1839.57	0	2.4737e-121
1840.17	0	9.25439e-122
1840.77	0	3.45595e-122
1841.37	0	1.28826e-122
1841.97	0	4.79358e-123
1842.57	0	1.78046e-123
1843.17	0	6.60122e-124
1843.77	0	2.44306e-124
1844.37	0	9.02528e-125
1844.97	0	3.32817e-125
1845.57	0	1.22509e-125
1846.17	0	4.50142e-126
1846.77	0	1.65101e-126
1847.37	0	6.04457e-127
1847.97	0	2.20902e-127
1848.57	0	8.05848e-128
1849.17	0	2.93443e-128
1849.77	0	1.06663e-128
1850.37	0	3.87008e-129
1850.97	0	1.40167e-129
1851.57	0	5.06742e-130
1852.17	0	1.82872e-130
1852.77	0	6.58758e-131
1853.37	0	2.36877e-131
1853.97	0	8.50231e-132
1854.57	0	3.04628e-132
1855.17	0	1.08948e-132
1855.77	0	3.88945e-133
1856.37	0	1.38604e-133
1856.97	0	4.93036e-134
1857.57	0	1.75066e-134
1858.17	0	6.20498e-135
1858.77	0	2.19533e-135
1859.37	0	7.75309e-136
1859.97	0	2.73318e-136
1860.57	0	9.61791e-137
1861.17	0	3.3784e-137
1861.77	0	1.18456e-137
1862.37	0	4.14595e-138
1862.97	0	1.44847e-138
1863.57	0	5.05138e-139
1864.17	0	1.75845e-139
1864.77	0	6.11037e-140
1865.37	0	2.11945e-140
1865.97	0	7.33832e-141
1866.57	0	2.53623e-141
1867.17	0	8.74979e-142
1867.77	0	3.01318e-142
1868.37	0	1.03579e-142
1868.97	0	3.55413e-143
1869.57	0	1.21735e-143
1870.17	0	4.16212e-144
1870.77	0	1.42047e-144
1871.37	0	4.83913e-145
1871.97	0	1.64558e-145
1872.58	0	5.58587e-146
1873.17	0	1.89269e-146
1873.78	0	6.40158e-147
1874.38	0	2.16129e-147
1874.97	0	7.28375e-148
1875.58	0	2.45028e-148
1876.17	0	8.22801e-149
1876.78	0	2.75798e-149
1877.38	0	9.22798e-150
1877.98	0	3.08205e-150
1878.58	0	1.02752e-150
1879.18	0	3.41947e-151
1879.78	0	1.13591e-151
1880.38	0	3.7666e-152
1880.98	0	1.24673e-152
1881.58	0	4.1192e-153
1882.18	0	1.35854e-153
1882.78	0	4.47247e-154
1883.38	0	1.46974e-154
1883.98	0	4.82119e-155
1884.58	0	1.57864e-155
1885.18	0	5.1598e-156
1885.78	0	1.68344e-156
1886.38	0	5.48255e-157
1886.98	0	1.78232e-157
1887.58	0	5.78369e-158
1888.18	0	1.87345e-158
1888.78	0	6.05758e-159
1889.38	0	1.95512e-159
1889.98	0	6.2989e-160
1890.58	0	2.0257e-160
1891.18	0	6.50283e-161
1891.78	0	2.08376e-161
1892.38	0	6.66518e-162
1892.98	0	2.12811e-162
1893.58	0	6.78255e-163
1894.18	0	2.1578e-163
1894.78	0	6.85245e-164
1895.38	0	2.1722e-164
1895.98	0	6.87339e-165
1896.58	0	2.171e-165
1897.18	0	6.84491e-166
1897.78	0	2.15423e-166
1898.38	0	6.76762e-167
1898.98	0	2.12225e-167
1899.58	0	6.64319e-168
1900.18	0	2.07574e-168
1900.78	0	6.47424e-169
1901.38	0	2.01568e-169
1901.98	0	6.26431e-170
1902.58	0	1.94331e-170
1903.18	0	6.01768e-171
1903.78	0	1.86009e-171
1904.38	0	5.73927e-172
1904.98	0	1.76765e-172
1905.58	0	5.43446e-173
1906.18	0	1.66776e-173
1906.78	0	5.1089e-174
1907.38	0	1.56221e-174
1907.98	0	4.76838e-175
1908.58	0	1.45284e-175
1909.18	0	4.41861e-176
1909.78	0	1.34144e-176
1910.38	0	4.06511e-177
1910.98	0	1.22968e-177
1911.58	0	3.71305e-178
1912.18	0	1.11915e-178
1912.78	0	3.36714e-179
1913.38	0	1.01124e-179
1913.98	0	3.03155e-180
1914.58	0	9.07177e-181
1915.18	0	2.70981e-181
1915.78	0	8.07983e-182
1916.38	0	2.40483e-182
1916.98	0	7.1447e-183
1917.58	0	2.11886e-183
1918.18	0	6.27246e-184
1918.78	0	1.8535e-184
1919.38	0	5.46718e-185
1919.98	0	1.60973e-185
1920.58	0	4.73109e-186
1921.18	0	1.38799e-186
1921.78	0	4.06472e-187
1922.38	0	1.18821e-187
1922.98	0	3.46714e-188
1923.59	0	1.00988e-188
1924.18	0	2.93619e-189
1924.79	0	8.52153e-190
1925.38	0	2.4687e-190
1925.98	0	7.13901e-191
1926.59	0	2.06075e-191
1927.18	0	5.93787e-192
1927.79	0	1.70787e-192
1928.39	0	4.90337e-193
1928.99	0	1.40525e-193
1929.59	0	4.02005e-194
1930.19	0	1.14796e-194
1930.79	0	3.27219e-195
1931.39	0	9.31043e-196
1931.99	0	2.64435e-196
1932.59	0	7.49696e-197
1933.19	0	2.12163e-197
1933.79	0	5.9934e-198
1934.39	0	1.69003e-198
1934.99	0	4.75699e-199
1935.59	0	1.33656e-199
1936.19	0	3.74855e-200
1936.79	0	1.04944e-200
1937.39	0	2.93269e-201
1937.99	0	8.18078e-202
1938.59	0	2.27794e-202
1939.19	0	6.33149e-203
1939.79	0	1.75666e-203
1940.39	0	4.86506e-204
1940.99	0	1.34495e-204
1941.59	0	3.71144e-205
1942.19	0	1.02234e-205
1942.79	0	2.81105e-206
1943.39	0	7.71541e-207
1943.99	0	2.11382e-207
1944.59	0	5.78087e-208
1945.19	0	1.57811e-208
1945.79	0	4.3003e-209
1946.39	0	1.16971e-209
1946.99	0	3.17597e-210
1947.59	0	8.6078e-211
1948.19	0	2.32877e-211
1948.79	0	6.28894e-212
1949.39	0	1.6953e-212
1949.99	0	4.56178e-213
1950.59	0	1.22529e-213
1951.19	0	3.28521e-214
1951.79	0	8.79235e-215
1952.39	0	2.3489e-215
1952.99	0	6.26386e-216
1953.59	0	1.66739e-216
1954.19	0	4.43048e-217
1954.79	0	1.17512e-217
1955.39	0	3.11122e-218
1955.99	0	8.22239e-219
1956.59	0	2.16912e-219
1957.19	0	5.71198e-220
1957.79	0	1.50144e-220
1958.39	0	3.93955e-221
1958.99	0	1.03182e-221
1959.59	0	2.6976e-222
1960.19	0	7.03997e-223
1960.79	0	1.83393e-223
1961.39	0	4.76882e-224
1961.99	0	1.23782e-224
1962.59	0	3.20717e-225
1963.19	0	8.29477e-226
1963.79	0	2.14144e-226
1964.39	0	5.51853e-227
1964.99	0	1.41958e-227
1965.59	0	3.64514e-228
1966.19	0	9.34302e-229
1966.79	0	2.39044e-229
1967.39	0	6.105e-230
1967.99	0	1.55637e-230
1968.59	0	3.96056e-231
1969.19	0	1.00605e-231
1969.79	0	2.55093e-232
1970.39	0	6.4565e-233
1970.99	0	1.63122e-233
1971.59	0	4.11384e-234
1972.19	0	1.03562e-234
1972.8	0	2.60237e-235
1973.39	0	6.52765e-236
1973.99	0	1.63442e-236
1974.6	0	4.08495e-237
1975.19	0	1.01913e-237
1975.8	0	2.53798e-238
1976.39	0	6.30908e-239
1976.99	0	1.56553e-239
1977.6	0	3.87771e-240
1978.2	0	9.58753e-241
1978.8	0	2.36623e-241
1979.4	0	5.8294e-242
1980	0	1.43354e-242
1980.6	0	3.51894e-243
1981.2	0	8.62251e-244
1981.8	0	2.10898e-244
1982.4	0	5.14909e-245
1983	0	1.25489e-245
1983.6	0	3.0528e-246
1984.2	0	7.41327e-247
1984.8	0	1.79696e-247
1985.4	0	4.34797e-248
1986	0	1.05015e-248
1986.6	0	2.53183e-249
1987.2	0	6.09305e-250
1987.8	0	1.46371e-250
1988.4	0	3.50987e-251
1989	0	8.40128e-252
1989.6	0	2.00733e-252
1990.2	0	4.7875e-253
1990.8	0	1.13977e-253
1991.4	0	2.7086e-254
1992	0	6.42523e-255
1992.6	0	1.52143e-255
1993.2	0	3.5961e-256
1993.8	0	8.48458e-257
1994.4	0	1.99824e-257
1995	0	4.69765e-258
1995.6	0	1.10239e-258
1996.2	0	2.58228e-259
1996.8	0	6.03798e-260
1997.4	0	1.40928e-260
1998	0	3.28339e-261
1998.6	0	7.63597e-262
1999.2	0	1.77266e-262
1999.8	0	4.10774e-263
2000.4	0	9.50164e-264
2001	0	2.19388e-264
2001.6	0	5.05643e-265
2002.2	0	1.16331e-265
2002.8	0	2.67154e-266
2003.4	0	6.12418e-267
2004	0	1.40137e-267
2004.6	0	3.20091e-268
2005.2	0	7.29815e-269
2005.8	0	1.661e-269
2006.4	0	3.77351e-270
2007	0	8.55735e-271
2007.6	0	1.93709e-271
2008.2	0	4.37704e-272
2008.8	0	9.87251e-273
2009.4	0	2.22276e-273
2010	0	4.99547e-274
2010.6	0	1.12067e-274
2011.2	0	2.50956e-275
2011.8	0	5.60963e-276
2012.4	0	1.25167e-276
2013	0	2.7878e-277
2013.6	0	6.19802e-278
2014.2	0	1.37551e-278
2014.8	0	3.04712e-279
2015.4	0	6.73805e-280
2016	0	1.48729e-280
2016.6	0	3.27701e-281
2017.2	0	7.20736e-282
2017.8	0	1.58232e-282
2018.4	0	3.46759e-283
2019	0	7.58544e-284
2019.6	0	1.65635e-284
2020.2	0	3.61027e-285
2020.8	0	7.855e-286
2021.4	0	1.70597e-286
2022	0	3.69839e-287
2022.61	0	8.00338e-288
2023.2	0	1.72883e-288
2023.81	0	3.72776e-289
2024.4	0	8.02347e-290
2025.01	0	1.72383e-290
2025.61	0	3.69696e-291
2026.2	0	7.91431e-292
2026.81	0	1.69122e-292
2027.4	0	3.60747e-293
2028.01	0	7.68113e-294
2028.61	0	1.63255e-294
2029.21	0	3.46356e-295
2029.81	0	7.33498e-296
2030.41	0	1.55058e-296
2031.01	0	3.27193e-297
2031.61	0	6.89183e-298
2032.21	0	1.44905e-298
2032.81	0	3.04122e-299
2033.41	0	6.37135e-300
2034.01	0	1.3324e-300
2034.61	0	2.78133e-301
2035.21	0	5.79549e-302
2035.81	0	1.20544e-302
2036.41	0	2.50276e-303
2037.01	0	5.18693e-304
2037.61	0	1.07305e-304
2038.21	0	2.21588e-305
2038.81	0	4.56764e-306
2039.41	0	9.39843e-307
2040.01	0	1.93035e-307
2040.61	0	0
2041.21	0	0
2041.81	0	0
2042.41	0	0
2043.01	0	0
2043.61	0	0
2044.21	0	0
2044.81	0	0
2045.41	0	0
2046.01	0	0
2046.61	0	0
2047.21	0	0
2047.81	0	0
2048.41	0	0
2049.01	0	0
2049.61	0	0
2050.21	0	0
2050.81	0	0
2051.41	0	0
2052.01	0	0
2052.61	0	0
2053.21	0	0
2053.81	0	0
2054.41	0	0
2055.01	0	0
2055.61	0	0
2056.21	0	0
2056.81	0	0
2057.41	0	0
2058.01	0	0
2058.61	0	0
2059.21	0	0
2059.81	0	0
2060.41	0	0
2061.01	0	0
2061.61	0	0
2062.21	0	0
2062.81	0	0
2063.41	0	0
2064.01	0	0
2064.61	0	0
2065.21	0	0
2065.81	0	0
2066.41	0	0
2067.01	0	0
2067.61	0	0
2068.21	0	0
2068.81	0	0
2069.41	0	0
2070.01	0	0
2070.61	0	0
2071.21	0	0
2071.81	0	0
2072.41	0	0
2073.01	0	0
2073.61	0	0
2074.22	0	0
2074.82	0	0
2075.41	0	0
2076.01	0	0
2076.61	0	0
2077.22	0	0
2077.82	0	0
2078.42	0	0
2079.02	0	0
2079.62	0	0
2080.22	0	0
2080.82	0	0
2081.42	0	0
2082.02	0	0
2082.62	0	0
2083.22	0	0
2083.82	0	0
2084.42	0	0
2085.02	0	0
2085.62	0	0
2086.22	0	0
2086.82	0	0
2087.42	0	0
2088.02	0	0
2088.62	0	0
2089.22	0	0
2089.82	0	0
2090.42	0	0
2091.02	0	0
2091.62	0	0
2092.22	0	0
2092.82	0	0
2093.42	0	0
2094.02	0	0
2094.62	0	0
2095.22	0	0
2095.82	0	0
2096.42	0	0
2097.02	0	0
2097.62	0	0
2098.22	0	0
2098.82	0	0
2099.42	0	0
2100.02	0	0
2100.62	0	0
2101.22	0	0
2101.82	0	0
2102.42	0	0
2103.02	0	0
2103.62	0	0
2104.22	0	0
2104.82	0	0
2105.42	0	0
2106.02	0	0
2106.62	0	0
2107.22	0	0
2107.82	0	0
2108.42	0	0
2109.02	0	0
2109.62	0	0
2110.22	0	0
2110.82	0	0
2111.42	0	0
2112.02	0	0
2112.62	0	0
2113.22	0	0
2113.82	0	0
2114.42	0	0
2115.02	0	0
2115.62	0	0
2116.22	0	0
2116.82	0	0
2117.42	0	0
2118.02	0	0
2118.62	0	0
2119.22	0	0
2119.82	0	0
2120.42	0	0
2121.02	0	0
2121.62	0	0
2122.22	0	0
2122.82	0	0
2123.43	0	0
2124.03	0	0
2124.62	0	0
2125.22	0	0
2125.82	0	0
2126.43	0	0
2127.03	0	0
2127.63	0	0
2128.23	0	0
2128.83	0	0
2129.43	0	0
2130.03	0	0
2130.63	0	0
2131.23	0	0
2131.83	0	0
2132.43	0	0
2133.03	0	0
2133.63	0	0
2134.23	0	0
2134.83	0	0
2135.43	0	0
2136.03	0	0
2136.63	0	0
2137.23	0	0
2137.83	0	0
2138.43	0	0
2139.03	0	0
2139.63	0	0
2140.23	0	0
2140.83	0	0
2141.43	0	0
2142.03	0	0
2142.63	0	0
2143.23	0	0
2143.83	0	0
2144.43	0	0
2145.03	0	0
2145.63	0	0
2146.23	0	0
2146.83	0	0
2147.43	0	0
2148.03	0	0
2148.63	0	0
2149.23	0	0
2149.83	0	0
2150.43	0	0
2151.03	0	0
2151.63	0	0
2152.23	0	0
2152.83	0	0
2153.43	0	0
2154.03	0	0
2154.63	0	0
2155.23	0	0
2155.83	0	0
2156.43	0	0
2157.03	0	0
2157.63	0	0
2158.23	0	0
2158.83	0	0
2159.43	0	0
2160.03	0	0
2160.63	0	0
2161.23	0	0
2161.83	0	0
2162.43	0	0
2163.03	0	0
2163.63	0	0
2164.23	0	0
2164.83	0	0
2165.43	0	0
2166.03	0	0
2166.63	0	0
2167.23	0	0
2167.83	0	0
2168.43	0	0
2169.03	0	0
2169.63	0	0
2170.23	0	0
2170.83	0	0
2171.43	0	0
2172.03	0	0
2172.64	0	0
2173.24	0	0
2173.84	0	0
2174.43	0	0
2175.03	0	0
2175.64	0	0
2176.24	0	0
2176.84	0	0
2177.43	0	0
2178.04	0	0
2178.64	0	0
2179.24	0	0
2179.84	0	0
2180.44	0	0
2181.04	0	0
2181.64	0	0
2182.24	0	0
2182.84	0	0
2183.44	0	0
2184.04	0	0
2184.64	0	0
2185.24	0	0
2185.84	0	0
2186.44	0	0
2187.04	0	0
2187.64	0	0
2188.24	0	0
2188.84	0	0
2189.44	0	0
2190.04	0	0
2190.64	0	0
2191.24	0	0
2191.84	0	0
2192.44	0	0
2193.04	0	0
2193.64	0	0
2194.24	0	0
2194.84	0	0
2195.44	0	0
2196.04	0	0
2196.64	0	0
2197.24	0	0
2197.84	0	0
2198.44	0	0
2199.04	0	0
[truncated: 3,001 more rows]

## Sheet: Fig.3e
	Log(1/R)	Log(1/R)	Log(1/R)
	CTF	CN	TiO2
1499.38	0.169961	0.00348048	0.179942
1500.35	0.169907	0.00391525	0.180125
1501.31	0.16981	0.00359557	0.180521
1502.28	0.169712	0.0028869	0.181008
1503.24	0.169832	0.00243734	0.18115
1504.2	0.169474	0.00290215	0.180755
1505.17	0.166848	0.00399866	0.180947
1506.13	0.163571	0.00278086	0.184069
1507.1	0.166727	3.43262e-05	0.18733
1508.06	0.16943	0.00117212	0.1864
1509.03	0.169159	0.00185319	0.185613
1509.99	0.168919	0.00193147	0.185307
1510.95	0.169267	0.00264775	0.184674
1511.92	0.16968	0.00364637	0.183889
1512.88	0.169539	0.00405485	0.18364
1513.85	0.16868	0.00370343	0.184238
1514.81	0.167311	0.00297921	0.185436
1515.78	0.166063	0.00221295	0.186665
1516.74	0.16573	0.0020511	0.186949
1517.7	0.166085	0.00259205	0.186528
1518.67	0.166605	0.00278927	0.186596
1519.63	0.166947	0.0025634	0.18735
1520.6	0.16752	0.00193321	0.188546
1521.56	0.169745	0.00127686	0.189117
1522.53	0.171694	0.00110409	0.189098
1523.49	0.172068	0.000503256	0.189696
1524.45	0.172068	1.8716e-05	0.190293
1525.42	0.17242	0.000298205	0.190312
1526.38	0.173345	0.00125251	0.18985
1527.35	0.174717	0.00255721	0.189117
1528.31	0.17615	0.00370717	0.188478
1529.27	0.177282	0.00413443	0.18843
1530.24	0.177706	0.00374899	0.189137
1531.2	0.177313	0.00303504	0.190302
1532.17	0.176754	0.00254541	0.191489
1533.13	0.17785	0.00287332	0.191975
1534.1	0.180957	0.00378732	0.191689
1535.06	0.183361	0.00343349	0.192013
1536.02	0.184674	0.00234002	0.192592
1536.99	0.18583	0.00220721	0.192355
1537.95	0.186312	0.00316947	0.191718
1538.92	0.18581	0.00264145	0.192734
1539.88	0.188527	0.00171745	0.196224
1540.85	0.195218	0.00372271	0.19834
1541.81	0.196595	0.00254278	0.199101
1542.77	0.196456	0.00166293	0.199731
1543.74	0.198367	4.27657e-05	0.198679
1544.7	0.200495	0.00300494	0.19587
1545.67	0.200495	0.00517781	0.193641
1546.63	0.198982	0.0055832	0.193169
1547.6	0.197003	0.00536266	0.19366
1548.56	0.194946	0.0054133	0.194196
1549.52	0.193226	0.00551931	0.1943
1550.49	0.192364	0.00518491	0.193999
1551.45	0.192431	0.0043563	0.193735
1552.42	0.192696	0.00338624	0.193764
1553.38	0.19207	0.00235149	0.194159
1554.34	0.190254	0.00121887	0.19474
1555.31	0.18809	0.000874273	0.194843
1556.27	0.185988	0.00248105	0.194027
1557.24	0.182851	0.00628699	0.192725
1558.2	0.17987	0.0107563	0.190944
1559.17	0.182961	0.0153059	0.185159
1560.13	0.186066	0.0154087	0.182771
1561.09	0.18641	0.0105257	0.18585
1562.06	0.185041	0.00645716	0.189282
1563.02	0.18383	0.00465527	0.191155
1563.99	0.183421	0.00458023	0.191613
1564.95	0.183431	0.00518891	0.19147
1565.91	0.183241	0.00553527	0.191365
1566.88	0.18268	0.00545689	0.191479
1567.84	0.181987	0.00531242	0.19167
1568.81	0.182038	0.00537506	0.191517
1569.77	0.183111	0.00616038	0.190369
1570.74	0.18369	0.00681739	0.189359
1571.7	0.183371	0.00595866	0.189773
1572.66	0.183001	0.00434051	0.190763
1573.63	0.183311	0.00292776	0.191288
1574.59	0.184158	0.00192232	0.191241
1575.56	0.18513	0.00133697	0.190743
1576.52	0.18581	0.00201588	0.189446
1577.49	0.185337	0.00343813	0.188323
1578.45	0.184456	0.00400176	0.188207
1579.41	0.184148	0.00400696	0.188255
1580.38	0.184446	0.00403027	0.187886

## Sheet: Fig.3f
326.7	4.932	12.7038	-5.71528
326.702	5.33283	11.8553	-4.97297
326.704	5.50843	10.9957	-3.97887
326.706	5.461	10.1618	-2.74095
326.708	5.20729	9.37402	-1.286
326.71	4.77997	8.64662	0.35203
326.712	4.22921	7.98536	2.1189
326.714	3.61493	7.37982	3.93233
326.716	2.98675	6.8381	5.65164
326.718	2.42199	6.33214	7.33795
326.72	1.93449	5.85518	8.74745
326.722	1.5631	5.39891	9.85977
326.724	1.31886	4.96289	10.6137
326.726	1.2056	4.53989	10.9773
326.728	1.21061	4.14041	10.9486
326.73	1.30881	3.75105	10.5885
326.732	1.47403	3.39587	9.9788
326.734	1.68073	3.07101	9.21061
326.736	1.89798	2.77753	8.39391
326.738	2.10181	2.51336	7.62312
326.74	2.27867	2.26785	6.97653
326.742	2.41317	2.03121	6.49928
326.744	2.50053	1.78882	6.20609
326.746	2.53758	1.52384	6.08823
326.748	2.52286	1.22847	6.10723
326.75	2.45258	0.89658	6.20902
326.752	2.31752	0.5236	6.33702
326.754	2.11852	0.11263	6.43821
326.756	1.84497	-0.33606	6.47823
326.758	1.46865	-0.81016	6.43032
326.76	0.9837	-1.29424	6.2945
326.762	0.3799	-1.76675	6.07987
326.764	-0.35002	-2.2111	5.80506
326.766	-1.20122	-2.6055	5.49926
326.768	-2.15823	-2.92466	5.194
326.77	-3.20417	-3.14912	4.91364
326.772	-4.31068	-3.25806	4.67607
326.774	-5.4472	-3.23801	4.50504
326.776	-6.58846	-3.08222	4.41428
326.778	-7.70675	-2.7884	4.41284
326.78	-8.77777	-2.36301	4.52005
326.782	-9.78425	-1.8196	4.75002
326.784	-10.7054	-1.18184	5.1063
326.786	-11.5221	-0.48228	5.59916
326.788	-12.2074	0.24345	6.22168
326.79	-12.7255	0.95806	6.95058
326.792	-13.0414	1.62853	7.74831
326.794	-13.1247	2.2292	8.56869
326.796	-12.9535	2.74376	9.34612
326.798	-12.4954	3.16415	10.0257
326.8	-11.7595	3.48758	10.5432
326.802	-10.7692	3.72564	10.8444
326.804	-9.56558	3.87803	10.8887
326.806	-8.21182	3.96585	10.6631
326.808	-6.78305	3.99019	10.1845
326.81	-5.35884	3.94936	9.48425
326.812	-4.01878	3.83796	8.60881
326.814	-2.82399	3.64399	7.61802
326.816	-1.81743	3.3513	6.56843
326.818	-1.02565	2.94386	5.51753
326.82	-0.45537	2.40843	4.51438
326.822	-0.08734	1.74336	3.58882
326.824	0.11122	0.95904	2.75711
326.826	0.1791	0.06923	2.01395
326.828	0.16332	-0.89033	1.3541
326.83	0.10504	-1.87907	0.76035
326.832	0.0392	-2.84833	0.19641
326.834	-0.00888	-3.75054	-0.34097
326.836	-0.01116	-4.54017	-0.88218
326.838	0.0446	-5.1697	-1.44214
326.84	0.16956	-5.59546	-2.01807
326.842	0.37377	-5.7985	-2.60158
326.844	0.67038	-5.76025	-3.18316
326.846	1.06805	-5.47066	-3.75212
326.848	1.57011	-4.93546	-4.28903
326.85	2.18183	-4.16033	-4.76306
326.852	2.89972	-3.16102	-5.15139
326.854	3.71501	-1.96131	-5.43506
326.856	4.61492	-0.58719	-5.5893
326.858	5.57748	0.92386	-5.58381
326.86	6.57352	2.52867	-5.3992
326.862	7.57049	4.18074	-5.01539
326.864	8.53646	5.81919	-4.41445
326.866	9.43989	7.38002	-3.59955
326.868	10.255	8.77925	-2.58059
326.87	10.9624	9.99314	-1.37329
326.872	11.5393	10.9033	-0.04448
326.874	11.984	11.4705	1.38189
326.876	12.2876	11.6427	2.84534
326.878	12.4522	11.3927	4.2959
326.88	12.4831	10.7034	5.68112
326.882	12.3849	9.60586	6.95975
326.884	12.1573	8.0928	8.12257
326.886	11.8034	6.26837	9.16925
326.888	11.3203	4.19272	10.109
326.89	10.7077	1.9523	10.9603
326.892	9.9699	-0.35665	11.7324
326.894	9.11094	-2.62285	12.4316
326.896	8.14222	-4.75045	13.0565
326.898	7.08546	-6.66141	13.577
326.9	5.96744	-8.28066	13.945
326.902	4.82081	-9.55025	14.1064
326.904	3.68708	-10.434	13.9954
326.906	2.6045	-10.915	13.555
326.908	1.61089	-10.9903	12.7568
326.91	0.72712	-10.6715	11.5992
326.912	-0.03678	-9.99125	10.1056
326.914	-0.64841	-8.99301	8.34041
326.916	-1.11662	-7.75039	6.39344
326.918	-1.45121	-6.27729	4.37726
326.92	-1.66722	-4.69437	2.4026
326.922	-1.78094	-3.06298	0.5748
326.924	-1.81507	-1.43715	-1.01843
326.926	-1.79737	0.09787	-2.32855
326.928	-1.75143	1.49537	-3.34672
326.93	-1.69609	2.70439	-4.08371
326.932	-1.65605	3.69365	-4.5694
326.934	-1.65009	4.4442	-4.83923
326.936	-1.69144	4.94803	-4.93948
326.938	-1.79307	5.21278	-4.90579
326.94	-1.95768	5.25791	-4.75758
326.942	-2.18304	5.10966	-4.50729
326.944	-2.46329	4.80019	-4.16201
326.946	-2.78907	4.36422	-3.73233
326.948	-3.13909	3.84521	-3.23433
326.95	-3.52434	3.2672	-2.67536
326.952	-3.93006	2.66679	-2.08817
326.954	-4.3494	2.08083	-1.49863
326.956	-4.77178	1.48666	-0.93242
326.958	-5.19372	0.94083	-0.40435
326.96	-5.60456	0.43816	0.07472
326.962	-5.99193	-0.0066	0.51244
326.964	-6.33654	-0.385	0.9268
326.966	-6.61199	-0.69061	1.35906
326.968	-6.78658	-0.91922	1.8441
326.97	-6.82621	-1.06904	2.40856
326.972	-6.70172	-1.14484	3.07888
326.974	-6.38675	-1.15451	3.84343
326.976	-5.86712	-1.10768	4.67061
326.978	-5.1476	-1.01876	5.51026
326.98	-4.2433	-0.90999	6.26998
326.982	-3.18914	-0.80302	6.85828
326.984	-2.0404	-0.71124	7.18993
326.986	-0.85893	-0.65022	7.19459
326.988	0.30992	-0.63367	6.81497
326.99	1.40564	-0.66124	6.05424
326.992	2.36434	-0.72472	4.94426
326.994	3.15914	-0.82218	3.55239
326.996	3.76875	-0.88528	1.98171
326.998	4.18985	-0.92922	0.36759
327	4.43257	-0.90563	-1.15119
327.002	4.51946	-0.78303	-2.44879
327.004	4.48159	-0.53944	-3.419
327.006	4.36018	-0.15676	-3.98837
327.008	4.18595	0.37097	-4.12096
327.01	3.97974	1.03597	-3.81444
327.012	3.76382	1.81412	-3.09761
327.014	3.55287	2.67183	-2.02699
327.016	3.34681	3.57691	-0.65786
327.018	3.14765	4.48665	0.94827
327.02	2.95489	5.35448	2.71443
327.022	2.75531	6.14054	4.59254
327.024	2.53907	6.7944	6.48409
327.026	2.30053	7.32393	8.47301
327.028	2.05417	7.66628	10.3642
327.03	1.76347	7.82118	12.1449
327.032	1.45047	7.78169	13.766
327.034	1.11604	7.5334	15.1832
327.036	0.76235	7.09921	16.3426
327.038	0.39437	6.50577	17.2139
327.04	0.0245	5.73832	17.7821
327.042	-0.33315	4.86439	18.0495
327.044	-0.66789	3.91186	18.0376
327.046	-0.97225	2.92135	17.7859
327.048	-1.23848	1.93045	17.3438
327.05	-1.45538	0.97948	16.7682
327.052	-1.62615	0.10205	16.123
327.054	-1.75922	-0.6855	15.4728
327.056	-1.86431	-1.37514	14.8724
327.058	-1.96577	-1.96915	14.3628
327.06	-2.08987	-2.48655	13.9808
327.062	-2.25793	-2.94561	13.7434
327.064	-2.48567	-3.38642	13.6149
327.066	-2.785	-3.81113	13.5866
327.068	-3.13678	-4.23512	13.597
327.07	-3.55461	-4.66559	13.5851
327.072	-3.9889	-5.08699	13.4695
327.074	-4.42249	-5.49822	13.1695
327.076	-4.82422	-5.86563	12.6214
327.078	-5.16723	-6.16108	11.7711
327.08	-5.43236	-6.362	10.5908
327.082	-5.60422	-6.44576	9.07722
327.084	-5.68663	-6.39663	7.25192
327.086	-5.67976	-6.20851	5.1795
327.088	-5.59005	-5.89067	2.94167
327.09	-5.42562	-5.45766	0.63335
327.092	-5.18856	-4.93082	-1.64265
327.094	-4.88349	-4.3463	-3.7866
327.096	-4.50677	-3.743	-5.71268
327.098	-4.05492	-3.15455	-7.34844
327.1	-3.53059	-2.61342	-8.64278
327.102	-2.94014	-2.14436	-9.55481
327.104	-2.29459	-1.7602	-10.1434
327.106	-1.61835	-1.46286	-10.3781
327.108	-0.92645	-1.24023	-10.3185
327.11	-0.21894	-1.0683	-10.0319
327.112	0.46033	-0.91689	-9.59076
327.114	1.09748	-0.76654	-9.06518
327.116	1.67777	-0.58156	-8.52075
327.118	2.18923	-0.35227	-8.01325
327.12	2.62058	-0.05273	-7.58669
327.122	2.96314	0.31828	-7.25794
327.124	3.20728	0.75821	-7.01329
327.126	3.34129	1.25568	-6.81507
327.128	3.34954	1.79176	-6.60792
327.13	3.22206	2.34608	-6.33064
327.132	2.95843	2.89466	-5.91382
327.134	2.56379	3.40835	-5.28685
327.136	2.05111	3.86145	-4.39596
327.138	1.44854	4.23282	-3.20699
327.14	0.79595	4.51067	-1.68001
327.142	0.13775	4.69289	0.08992
327.144	-0.47284	4.78337	2.14407
327.146	-0.99665	4.79206	4.39406
327.148	-1.38177	4.7427	6.75961
327.15	-1.61009	4.66557	9.16401
327.152	-1.66012	4.59248	11.5281
327.154	-1.52981	4.55456	13.7846
327.156	-1.22625	4.58338	15.8799
327.158	-0.75769	4.71304	17.772
327.16	-0.14134	4.9648	19.4477
327.162	0.59847	5.34918	20.895
327.164	1.43888	5.86013	22.1117
327.166	2.3582	6.48033	23.1129
327.168	3.33146	7.17849	23.9128
327.17	4.32854	7.90635	24.5161
327.172	5.31758	8.61447	24.9172
327.174	6.25751	9.24836	25.1074
327.176	7.11421	9.75059	25.0824
327.178	7.8496	10.0766	24.8383
327.18	8.42347	10.1907	24.3456
327.182	8.8085	10.081	23.6705
327.184	8.96284	9.75108	22.7355
327.186	8.90278	9.2201	21.5699
327.188	8.59598	8.52124	20.1863
327.19	8.05929	7.69659	18.5972
327.192	7.31422	6.80136	16.8247
327.194	6.39505	5.88312	14.8929
327.196	5.3341	4.99268	12.8259
327.198	4.17405	4.17226	10.6634
327.2	2.96389	3.45158	8.44528
327.202	1.75067	2.84464	6.2147
327.204	0.57479	2.3595	4.0302
327.206	-0.53148	1.99667	1.9581
327.208	-1.53665	1.74213	0.06299
327.21	-2.41752	1.58023	-1.60008
327.212	-3.16097	1.49418	-2.96931
327.214	-3.75549	1.46917	-3.99382
327.216	-4.19302	1.49442	-4.64387
327.218	-4.46861	1.55723	-4.89829
327.22	-4.57902	1.66429	-4.75178
327.222	-4.51676	1.81309	-4.22228
327.224	-4.27944	2.01003	-3.33758
327.226	-3.87291	2.25487	-2.15064
327.228	-3.28004	2.54849	-0.72497
327.23	-2.52584	2.89189	0.88772
327.232	-1.61967	3.25064	2.62399
327.234	-0.58933	3.62406	4.41831
327.236	0.52577	3.97664	6.20649
327.238	1.67818	4.27893	7.93778
327.24	2.81471	4.50639	9.57862
327.242	3.88094	4.6337	11.0963
327.244	4.82343	4.64736	12.4685
327.246	5.59423	4.53788	13.6908
327.248	6.15845	4.30363	14.77
327.25	6.49881	3.95652	15.718
327.252	6.61783	3.5115	16.5468
327.254	6.52977	2.98141	17.27
327.256	6.26052	2.38983	17.869
327.258	5.85844	1.76549	18.4492
327.26	5.37477	1.12252	18.9164
327.262	4.85622	0.49681	19.3041
327.264	4.34794	-0.08423	19.6003
327.266	3.88361	-0.59394	19.7898
327.268	3.50676	-1.00069	19.865
327.27	3.23845	-1.26718	19.8154
327.272	3.0868	-1.38449	19.6189
327.274	3.051	-1.33196	19.2538
327.276	3.12451	-1.10486	18.6991
327.278	3.29137	-0.7179	17.9346
327.28	3.5284	-0.19886	16.9467
327.282	3.80929	0.41853	15.7334
327.284	4.11625	1.10039	14.2936
327.286	4.42919	1.799	12.6314
327.288	4.7225	2.47077	10.7573
327.29	4.98359	3.09013	8.68272
327.292	5.20187	3.63998	6.42473
327.294	5.37044	4.11175	4.01099
327.296	5.48604	4.52073	1.64374
327.298	5.54755	4.89441	-1.11016
327.3	5.56829	5.27306	-3.72845
327.302	5.52889	5.70174	-6.31431
327.304	5.45225	6.21522	-8.78611
327.306	5.33506	6.84273	-11.0643
327.308	5.18092	7.59172	-13.0692
327.31	4.99013	8.48136	-14.7035
327.312	4.76105	9.4619	-15.8773
327.314	4.49407	10.5069	-16.53
327.316	4.18862	11.5573	-16.6231
327.318	3.84102	12.5561	-16.1422
327.32	3.45449	13.4441	-15.1109
327.322	3.03468	14.1712	-13.5832
327.324	2.59279	14.7027	-11.6353
327.326	2.1454	15.0179	-9.36971
327.328	1.71122	15.1201	-6.90479
327.33	1.31801	15.0332	-4.36125
327.332	0.99537	14.7842	-1.85337
327.334	0.77064	14.4165	0.5117
327.336	0.67173	13.9748	2.6027
327.338	0.71553	13.4876	4.49197
327.34	0.92295	12.9868	6.02013
327.342	1.28229	12.4809	7.22389
327.344	1.7953	11.9634	8.12181
327.346	2.42287	11.4249	8.75167
327.348	3.12878	10.8286	9.15545
327.35	3.8675	10.1677	9.38244
327.352	4.5895	9.39807	9.48082
327.354	5.24009	8.53136	9.48213
327.356	5.76636	7.5611	9.40239
327.358	6.1186	6.50062	9.24445
327.36	6.26714	5.38276	9.00678
327.362	6.1899	4.24842	8.67773
327.364	5.87454	3.14991	8.23863
327.366	5.32462	2.14204	7.68162
327.368	4.56695	1.27723	7.00975
327.37	3.64697	0.59764	6.24199
327.372	2.61462	0.12981	5.42486
327.374	1.53402	-0.10108	4.60307
327.376	0.47681	-0.09628	3.91132
327.378	-0.48848	0.14267	3.37096
327.38	-1.32346	0.59061	3.0793
327.382	-1.92313	1.21848	3.08773
327.384	-2.3066	1.98699	3.43168
327.386	-2.44883	2.8466	4.1206
327.388	-2.34536	3.79198	5.13477
327.39	-2.02182	4.74043	6.43403
327.392	-1.51557	5.6933	7.95172
327.394	-0.8759	6.59894	9.61102
327.396	-0.15958	7.43222	11.3311
327.398	0.57863	8.17065	13.0298
327.4	1.2881	8.79231	14.6375
327.402	1.92382	9.27774	16.1074
327.404	2.45194	9.60202	17.4109
327.406	2.84857	9.74636	18.5229
327.408	3.10412	9.70677	19.4446
327.41	3.22265	9.47143	20.1924
327.412	3.21947	9.03747	20.7754
327.414	3.11835	8.40929	21.2275
327.416	2.9516	7.59275	21.5048
327.418	2.71499	6.60032	21.6727
327.42	2.4661	5.47033	21.7088
327.422	2.19275	4.24661	21.5867
327.424	1.91617	2.96961	21.2713
327.426	1.63046	1.70772	20.7268
327.428	1.32542	0.50326	19.909
327.43	0.98691	-0.5544	18.7882
327.432	0.5991	-1.41492	17.3548
327.434	0.15358	-2.03138	15.6176
327.436	-0.35733	-2.37594	13.6368
327.438	-0.94589	-2.44022	11.4848
327.44	-1.62262	-2.24293	9.26765
327.442	-2.39065	-1.8273	7.11094
327.444	-3.25169	-1.25566	5.14383
327.446	-4.208	-0.60179	3.49804
327.448	-5.25871	0.05089	2.2586
327.45	-6.40082	0.62444	1.48717
327.452	-7.62068	1.05128	1.21741
327.454	-8.8962	1.27763	1.42914
327.456	-10.1863	1.26983	2.01883
327.458	-11.5102	1.01556	2.92829
327.46	-12.7782	0.5251	4.0155
327.462	-13.9391	-0.17853	5.14175
327.464	-14.9557	-1.0647	6.18314
327.466	-15.7742	-2.08921	7.03248
327.468	-16.3504	-3.21447	7.60583
327.47	-16.6504	-4.38579	7.86413
327.472	-16.6531	-5.55636	7.80081
327.474	-16.3551	-6.68881	7.43609
327.476	-15.7684	-7.74399	6.81335
327.478	-14.9142	-8.67828	5.99061
327.48	-13.8238	-9.45696	5.04066
327.482	-12.5362	-10.0525	4.02589
327.484	-11.0984	-10.4379	2.99327
327.486	-9.56171	-10.5979	1.98664
327.488	-7.97164	-10.5289	1.02852
327.49	-6.37517	-10.2374	0.12739
327.492	-4.81601	-9.73168	-0.7052
327.494	-3.32978	-9.05748	-1.49597
327.496	-1.96928	-8.23289	-2.21827
327.498	-0.73052	-7.30278	-2.87709
327.5	0.3242	-6.30545	-3.46048
327.502	1.19455	-5.27982	-3.95951
327.504	1.88187	-4.24711	-4.35456
327.506	2.38298	-3.2647	-4.63081
327.508	2.70862	-2.33121	-4.77028
327.51	2.87765	-1.47488	-4.75001
327.512	2.91558	-0.69716	-4.56847
327.514	2.85091	-0.003	-4.23775
327.516	2.71397	0.60723	-3.7588
327.518	2.53184	1.14033	-3.15391
327.52	2.33179	1.61578	-2.45662
327.522	2.13549	2.05143	-1.69795
327.524	1.95951	2.46304	-0.90253
327.526	1.81288	2.87175	-0.08735
327.528	1.70007	3.29721	0.72411
327.53	1.62355	3.75138	1.5138
327.532	1.58011	4.24844	2.2391
327.534	1.56104	4.77942	2.94394
327.536	1.57076	5.36677	3.56018
327.538	1.585	6.00566	4.0857
327.54	1.59647	6.69307	4.49875
327.542	1.6009	7.42112	4.78413
327.544	1.59337	8.18248	4.91211
327.546	1.57899	8.96085	4.86627
327.548	1.56548	9.73385	4.63412
327.55	1.56538	10.5093	4.20505
327.552	1.6018	11.2472	3.58523
327.554	1.7011	11.9365	2.78923
327.556	1.88757	12.5565	1.83697
327.558	2.18099	13.0831	0.75521
327.56	2.5975	13.4901	-0.41486
327.562	3.14163	13.7526	-1.6253
327.564	3.79849	13.8383	-2.82515
327.566	4.54218	13.7162	-3.95888
327.568	5.33633	13.3612	-4.97366
327.57	6.13465	12.7543	-5.79428
327.572	6.88612	11.878	-6.46823
327.574	7.54846	10.7399	-6.90759
327.576	8.03985	9.36631	-7.13633
327.578	8.3372	7.79604	-7.16181
327.58	8.40155	6.08985	-7.00952
327.582	8.21347	4.33082	-6.71178
327.584	7.77124	2.61184	-6.30321
327.586	7.08964	1.01159	-5.81167
327.588	6.19464	-0.36528	-5.25761
327.59	5.12465	-1.46404	-4.65222
327.592	3.93382	-2.20892	-3.99261
327.594	2.68418	-2.57786	-3.27243
327.596	1.43943	-2.56561	-2.48713
327.598	0.26744	-2.20004	-1.62854
327.6	-0.77111	-1.53207	-0.70181
327.602	-1.62794	-0.63108	0.27151
327.604	-2.26174	0.4186	1.2469
327.606	-2.64603	1.53638	2.16831
327.608	-2.7764	2.64862	2.98678
327.61	-2.66638	3.69632	3.62303
327.612	-2.34459	4.63003	4.09412
327.614	-1.84863	5.45538	4.30946
327.616	-1.24423	6.18075	4.30511
327.618	-0.5702	6.84323	4.1292
327.62	0.11401	7.4901	3.84829
327.622	0.77523	8.17373	3.53627
327.624	1.37237	8.94688	3.28364
327.626	1.88315	9.83725	3.17117
327.628	2.29283	10.8597	3.25527
327.63	2.59642	12.0008	3.56382
327.632	2.79631	13.2363	4.08917
327.634	2.89891	14.5074	4.78382
327.636	2.91666	15.7437	5.56679
327.638	2.86389	16.8644	6.35594
327.64	2.75878	17.7895	7.04124
327.642	2.61966	18.4514	7.52681
327.644	2.46599	18.7965	7.75615
327.646	2.32047	18.7895	7.68136
327.648	2.19489	18.4293	7.27825
327.65	2.1028	17.7157	6.57699
327.652	2.05989	16.6971	5.58492
327.654	2.08187	15.4156	4.40084
327.656	2.15981	13.9325	3.08649
327.658	2.3049	12.3201	1.71831
327.66	2.51085	10.6469	0.37589
327.662	2.79339	8.9732	-0.8689
327.664	3.14997	7.34215	-1.96394
327.666	3.59209	5.84018	-2.87283
327.668	4.12985	4.46325	-3.57531
327.67	4.76703	3.25482	-4.0667
327.672	5.51166	2.22048	-4.35764
327.674	6.36649	1.37191	-4.47157
327.676	7.32796	0.7083	-4.43011
327.678	8.38833	0.22725	-4.2403
327.68	9.52599	-0.07573	-3.91986
327.682	10.7097	-0.21063	-3.47305
327.684	11.9099	-0.18827	-2.88963
327.686	13.0834	-0.01877	-2.1694
327.688	14.184	0.29062	-1.3056
327.69	15.1731	0.70326	-0.2622
327.692	16.0134	1.22382	0.88631
327.694	16.6624	1.82305	2.19491
327.696	17.1182	2.47956	3.60125
327.698	17.349	3.17294	5.06232
327.7	17.3712	3.88262	6.53434
327.702	17.157	4.59079	7.97219
327.704	16.7457	5.25735	9.33732
327.706	16.1452	5.88332	10.5973
327.708	15.3849	6.45502	11.7433
327.71	14.4992	6.93867	12.7914
327.712	13.5252	7.33241	13.7594
327.714	12.5122	7.61948	14.6653
327.716	11.5105	7.79359	15.5285
327.718	10.5669	7.84772	16.3541
327.72	9.72708	7.78441	17.1303
327.722	9.0283	7.61401	17.824
327.724	8.496	7.35457	18.3871
327.726	8.13981	7.03714	18.7656
327.728	7.95034	6.70027	18.9005
327.73	7.89555	6.38799	18.7392
327.732	7.94248	6.14605	18.2666
327.734	8.02441	6.01499	17.4554
327.736	8.09256	6.02211	16.3371
327.738	8.07919	6.18063	14.9508
327.74	7.96386	6.49145	13.3478
327.742	7.69037	6.94264	11.5963
327.744	7.2575	7.49409	9.76818
327.746	6.67162	8.10568	7.93685
327.748	5.95258	8.685	6.16603
327.75	5.13278	9.27412	4.50734
327.752	4.25234	9.72877	3.00438
327.754	3.34957	10.0379	1.69108
327.756	2.45901	10.1707	0.60003
327.758	1.61286	10.1036	-0.24488
327.76	0.83743	9.82865	-0.83005
327.762	0.15365	9.34211	-1.1448
327.764	-0.42966	8.64349	-1.18975
327.766	-0.9016	7.75064	-0.9778
327.768	-1.24449	6.6678	-0.54449
327.77	-1.44413	5.42149	0.13872
327.772	-1.50724	4.04286	0.9724
327.774	-1.39968	2.56747	1.93947
327.776	-1.14834	1.03688	2.99381
327.778	-0.75294	-0.49516	4.08693
327.78	-0.22807	-1.97037	5.16834
327.782	0.40626	-3.31565	6.19316
327.784	1.12291	-4.53464	7.12969
327.786	1.89031	-5.53318	7.95206
327.788	2.67057	-6.28434	8.64039
327.79	3.43261	-6.8223	9.18728
327.792	4.14604	-7.10303	9.59692
327.794	4.77607	-7.15544	9.87735
327.796	5.29255	-7.00442	10.0307
327.798	5.67166	-6.68451	10.0569
327.8	5.89013	-6.22706	9.9576
327.802	5.92216	-5.6612	9.73195
327.804	5.75357	-5.01393	9.37719
327.806	5.37634	-4.29655	8.89527
327.808	4.78667	-3.51911	8.3338
327.81	3.99425	-2.68117	7.58035
327.812	3.01623	-1.77562	6.78205
327.814	1.86856	-0.79171	5.92039
327.816	0.60525	0.27932	5.03436
327.818	-0.72188	1.43519	4.17296
327.82	-2.07655	2.66571	3.38957
327.822	-3.38284	3.94459	2.73876
327.824	-4.57959	5.28771	2.27825
327.826	-5.60714	6.62975	2.05338
327.828	-6.42041	7.94544	2.09378
327.83	-6.98546	9.18937	2.41484
327.832	-7.27859	10.3243	3.01805
327.834	-7.28999	11.3112	3.88168
327.836	-7.03218	12.1179	4.97442
327.838	-6.53374	12.7221	6.26335
327.84	-5.84033	13.1038	7.6999
327.842	-5.00235	13.252	9.22748
327.844	-4.07603	13.1738	10.7853
327.846	-3.12235	12.8806	12.3129
327.848	-2.19625	12.4093	13.7047
327.85	-1.34376	11.7915	15.0509
327.852	-0.59495	11.0787	16.1497
327.854	0.02529	10.3146	17.0024
327.856	0.50344	9.54167	17.5679
327.858	0.84062	8.80436	17.8158
327.86	1.05264	8.1361	17.7279
327.862	1.1637	7.55059	17.3005
327.864	1.19909	7.07224	16.5527
327.866	1.19192	6.68989	15.5178
327.868	1.17464	6.40235	14.2441
327.87	1.17636	6.18183	12.7996
327.872	1.22717	6.0325	11.2617
327.874	1.34973	5.9343	9.71263
327.876	1.5632	5.86847	8.23646
327.878	1.88123	5.82524	6.90717
327.88	2.30316	5.79316	5.77989
327.882	2.82576	5.75608	4.89914
327.884	3.43633	5.70325	4.29962
327.886	4.11034	5.62979	3.98804
327.888	4.82658	5.52504	3.94635
327.89	5.53999	5.37824	4.15297
327.892	6.24204	5.18023	4.55054
327.894	6.8612	4.92471	5.09991
327.896	7.40541	4.61055	5.74413
327.898	7.86361	4.2372	6.43371
327.9	8.21138	3.80103	7.1234
327.902	8.45657	3.30419	7.77922
327.904	8.60909	2.75085	8.37098
327.906	8.68482	2.14323	8.87237
327.908	8.70274	1.47894	9.27186
327.91	8.67654	0.80813	9.5653
327.912	8.61826	0.10081	9.74997
327.914	8.53983	-0.61215	9.82891
327.916	8.44807	-1.30489	9.81726
327.918	8.34695	-1.95072	9.73644
327.92	8.23593	-2.52112	9.59888
327.922	8.111	-2.98889	9.41049
327.924	7.97076	-3.3208	9.17389
327.926	7.81155	-3.51876	8.88873
327.928	7.62774	-3.55455	8.54099
327.93	7.41694	-3.43716	8.09442
327.932	7.18086	-3.18673	7.58644
327.934	6.89138	-2.8341	6.95503
327.936	6.54582	-2.41824	6.21049
327.938	6.13187	-1.98427	5.3493
327.94	5.64081	-1.57844	4.37818
327.942	5.07025	-1.25241	3.32018
327.944	4.42937	-1.014	2.20754
327.946	3.74268	-0.90261	1.06628
327.948	3.04258	-0.92415	-0.0768
327.95	2.37315	-1.07325	-1.19436
327.952	1.78985	-1.3291	-2.2608
327.954	1.34413	-1.66248	-3.25836
327.956	1.08218	-2.04498	-4.17868
327.958	1.04091	-2.44592	-5.01016
327.96	1.23495	-2.83522	-5.73953
327.962	1.6572	-3.19213	-6.36009
327.964	2.27934	-3.48983	-6.86892
327.966	3.05374	-3.73607	-7.26287
327.968	3.92615	-3.91534	-7.53391
327.97	4.836	-4.03144	-7.67851
327.972	5.72128	-4.08893	-7.70373
327.974	6.54537	-4.10284	-7.62705
327.976	7.26063	-4.08484	-7.4551
327.978	7.90859	-4.04678	-7.1998
327.98	8.44997	-4.00735	-6.87364
327.982	8.92082	-3.96975	-6.48353
327.984	9.34279	-3.94708	-6.0336
327.986	9.74317	-3.9378	-5.51688
327.988	10.1415	-3.9294	-4.91544
327.99	10.5519	-3.90688	-4.20637
327.992	10.9778	-3.849	-3.36446
327.994	11.41	-3.72553	-2.36144
327.996	11.8309	-3.50734	-1.16963
327.998	12.2181	-3.16499	0.22555
328	12.5447	-2.66988	1.8335
328.002	12.782	-2.00178	3.65064
328.004	12.9083	-1.15583	5.66135
328.006	12.8974	-0.14572	7.83326
328.008	12.7534	1.0045	10.1166
328.01	12.463	2.25805	12.4586
328.012	12.0249	3.56134	14.7676
328.014	11.4592	4.84676	16.9752
328.016	10.7602	6.04786	18.9814
328.018	9.96064	7.10227	20.6939
328.02	9.07205	7.95061	22.0317
328.022	8.11544	8.55586	22.923
328.024	7.11353	8.88621	23.3208
328.026	6.08201	8.92758	23.2152
328.028	5.03894	8.71365	22.6401
328.03	4.01118	8.24596	21.6653
328.032	3.01885	7.57772	20.3901
328.034	2.08577	6.75843	18.9475
328.036	1.249	5.84413	17.4886
328.038	0.54419	4.89435	16.1633
328.04	0.01229	3.96092	15.1069
328.042	-0.30519	3.07835	14.4253
328.044	-0.38325	2.31269	14.1897
328.046	-0.17514	1.66436	14.426
328.048	0.31239	1.1507	15.1031
328.05	1.09487	0.77336	16.1473
328.052	2.14576	0.51999	17.4307
328.054	3.43666	0.36408	18.8388
328.056	4.92535	0.28428	20.2168
328.058	6.54891	0.26136	21.4241
328.06	8.24186	0.28664	22.3396
328.062	9.93432	0.32159	22.866
328.064	11.5539	0.40408	22.9348
328.066	13.0405	0.53273	22.5088
328.068	14.3426	0.73163	21.5886
328.07	15.4114	1.02078	20.2006
328.072	16.2138	1.41871	18.3933
328.074	16.7255	1.94206	16.2324
328.076	16.9332	2.60144	13.7899
328.078	16.8303	3.39369	11.1486
328.08	16.4193	4.29781	8.39246
328.082	15.7153	5.27558	5.60843
328.084	14.7636	6.32275	2.89355
328.086	13.5611	7.3725	0.34609
328.088	12.2016	8.38326	-1.93914
328.09	10.7474	9.30591	-3.90093
328.092	9.25709	10.0945	-5.33812
328.094	7.80861	10.7146	-6.28158
328.096	6.49437	11.142	-6.64138
328.098	5.35114	11.3585	-6.38526
328.1	4.43774	11.3515	-5.52318
328.102	3.78692	11.1637	-4.10183
328.104	3.40127	10.7939	-2.20636
328.106	3.27338	10.2762	0.04785
328.108	3.38289	9.64398	2.51318
328.11	3.69016	8.93218	5.02476
328.112	4.14892	8.16809	7.42805
328.114	4.72087	7.37574	9.57808
328.116	5.36899	6.57109	11.3466
328.118	6.05356	5.76352	12.6427
328.12	6.75039	4.96184	13.419
328.122	7.4431	4.18286	13.6699
328.124	8.1111	3.38719	13.4355
328.126	8.74556	2.62943	12.7923
328.128	9.32855	1.90879	11.824
328.13	9.84835	1.24301	10.6832
328.132	10.2812	0.65166	9.44039
328.134	10.6085	0.15465	8.21537
328.136	10.7888	-0.22847	7.09615
328.138	10.8081	-0.48949	6.15412
328.14	10.6339	-0.61568	5.43404
328.142	10.2415	-0.61197	4.94298
328.144	9.61762	-0.48153	4.66491
328.146	8.76072	-0.24913	4.57096
328.148	7.68932	0.06594	4.61428
328.15	6.44337	0.43245	4.74743
328.152	5.07566	0.82389	4.92025
328.154	3.64855	1.22322	5.0832
328.156	2.2294	1.61435	5.19914
328.158	0.90089	1.98315	5.23633
328.16	-0.25806	2.32766	5.17628
328.162	-1.18379	2.64612	5.00628
328.164	-1.82097	2.9561	4.72209
328.166	-2.13246	3.2507	4.32494
328.168	-2.10439	3.54449	3.82703
328.17	-1.75546	3.83902	3.22157
328.172	-1.10739	4.12149	2.55213
328.174	-0.19444	4.37649	1.83605
328.176	0.86577	4.58261	1.10329
328.178	2.04331	4.71106	0.39442
328.18	3.24228	4.72885	-0.24781
328.182	4.38115	4.61342	-0.77052
328.184	5.38513	4.33996	-1.12935
328.186	6.19184	3.89321	-1.29948
328.188	6.76076	3.28165	-1.25078
328.19	7.06215	2.51624	-0.97164
328.192	7.08454	1.62041	-0.47512
328.194	6.84359	0.62478	0.21587
328.196	6.36397	-0.4304	1.05966
328.198	5.68471	-1.50784	2.02099
328.2	4.85883	-2.57506	3.06323
328.202	3.93495	-3.60385	4.141
328.204	2.95928	-4.57621	5.23137
328.206	2.00538	-5.48236	6.33002
328.208	1.0353	-6.31802	7.41868
328.21	0.14773	-7.09037	8.56949
328.212	-0.66293	-7.80715	9.74759
328.214	-1.39189	-8.46761	11.0012
328.216	-2.00993	-9.07222	12.3487
328.218	-2.53162	-9.62654	13.8091
328.22	-2.95341	-10.0907	15.3824
328.222	-3.2814	-10.4689	17.0393
328.224	-3.51896	-10.7247	18.7457
328.226	-3.67132	-10.8437	20.4529
328.228	-3.745	-10.8001	22.0919
328.23	-3.74289	-10.5913	23.5921
328.232	-3.66735	-10.2238	24.8806
328.234	-3.5174	-9.71515	25.888
328.236	-3.29162	-9.09374	26.5574
328.238	-2.98694	-8.39448	26.8506
328.24	-2.5965	-7.66012	26.7466
328.242	-2.11294	-6.94418	26.2552
328.244	-1.53412	-6.25694	25.4009
328.246	-0.8616	-5.64666	24.2216
328.248	-0.1015	-5.11608	22.7644
328.25	0.73166	-4.67397	21.1217
328.252	1.61972	-4.31128	19.3361
328.254	2.54159	-4.00819	17.4859
328.256	3.45635	-3.74915	15.6347
328.258	4.32379	-3.50862	13.8423
328.26	5.10008	-3.26716	12.143
328.262	5.74303	-2.98864	10.5549
328.264	6.21834	-2.65261	9.10082
328.266	6.49645	-2.23627	7.7893
328.268	6.56235	-1.7115	6.6093
328.27	6.41564	-1.0609	5.54812
328.272	6.06821	-0.27009	4.59644
328.274	5.55497	0.66676	3.74772
328.276	4.91795	1.74417	2.99999
328.278	4.20183	2.94565	2.35155
328.28	3.459	4.24831	1.80906
328.282	2.73747	5.63674	1.37815
328.284	2.0708	7.03613	1.05828
328.286	1.5055	8.44053	0.84687
328.288	1.04549	9.8013	0.72137
328.29	0.71305	11.0841	0.66474
328.292	0.51778	12.2624	0.6434
328.294	0.48242	13.3219	0.61941
328.296	0.59307	14.2487	0.55602
328.298	0.85932	15.0385	0.41843
328.3	1.28638	15.6829	0.18879
328.302	1.87154	16.1929	-0.14225
328.304	2.59943	16.569	-0.57021
328.306	3.45291	16.8181	-1.07248
328.308	4.406	16.9484	-1.62478
328.31	5.42194	16.9612	-2.18323
328.312	6.45314	16.8598	-2.70545
328.314	7.44319	16.6455	-3.16147
328.316	8.33614	16.3145	-3.51577
328.318	9.08163	15.859	-3.74234
328.32	9.63526	15.2786	-3.82425
328.322	9.96215	14.5656	-3.7526
328.324	10.0556	13.716	-3.54544
328.326	9.87279	12.7239	-3.22684
328.328	9.46377	11.5946	-2.80825
328.33	8.84439	10.3448	-2.38637
328.332	8.07796	8.99351	-1.95912
328.334	7.15883	7.56826	-1.58114
328.336	6.19294	6.09994	-1.29398
328.338	5.21681	4.62708	-1.12977
328.34	4.27308	3.20324	-1.10752
328.342	3.39267	1.8496	-1.22729
328.344	2.60385	0.60067	-1.46964
328.346	1.91459	-0.49898	-1.79581
328.348	1.31981	-1.43622	-2.14498
328.35	0.81285	-2.18982	-2.45031
328.352	0.3814	-2.74189	-2.64133
328.354	0.016	-3.08287	-2.65174
328.356	-0.29055	-3.20513	-2.43451
328.358	-0.54634	-3.10899	-1.97211
328.36	-0.75092	-2.80246	-1.27758
328.362	-0.90306	-2.30296	-0.38647
328.364	-1.00636	-1.63756	0.63856
328.366	-1.06135	-0.84064	1.71946
328.368	-1.07703	0.03392	2.72145
328.37	-1.07317	0.91931	3.59608
328.372	-1.07929	1.74169	4.25413
328.374	-1.1155	2.4301	4.64301
328.376	-1.20789	2.91929	4.74046
328.378	-1.3791	3.15332	4.54213
328.38	-1.64411	3.10257	4.06901
328.382	-2.00312	2.74745	3.36237
328.384	-2.43711	2.09401	2.46836
328.386	-2.91822	1.1978	1.43975
328.388	-3.40925	0.10172	0.32301
328.39	-3.86592	-1.11614	-0.84001
328.392	-4.24556	-2.37598	-2.004
328.394	-4.5149	-3.60011	-3.1211
328.396	-4.65399	-4.71801	-4.14887
328.398	-4.65807	-5.66983	-5.05061
328.4	-4.54122	-6.41268	-5.7829
328.402	-4.32033	-6.93282	-6.30409
328.404	-4.06917	-7.22438	-6.5967
328.406	-3.80192	-7.30191	-6.64783
328.408	-3.57901	-7.18683	-6.46265
328.41	-3.44048	-6.91766	-6.06278
328.412	-3.41151	-6.5275	-5.46518
328.414	-3.50736	-6.04796	-4.70227
328.416	-3.72916	-5.50755	-3.80012
328.418	-4.05843	-4.95379	-2.7777
328.42	-4.46977	-4.38706	-1.6459
328.422	-4.93429	-3.82708	-0.39478
328.424	-5.41258	-3.27943	0.97905
328.426	-5.86359	-2.73367	2.4772
328.428	-6.25225	-2.18231	4.10744
328.43	-6.54468	-1.60257	5.84062
328.432	-6.72266	-0.96983	7.6108
328.434	-6.77452	-0.25882	9.34772
328.436	-6.69337	0.5505	10.9527
328.438	-6.48713	1.46866	12.32
328.44	-6.17101	2.48468	13.3517
328.442	-5.782	3.61934	13.9689
328.444	-5.30757	4.80308	14.1413
328.446	-4.81439	5.9934	13.9087
328.448	-4.32542	7.13161	13.2319
328.45	-3.86949	8.14883	12.2843
328.452	-3.47375	8.96452	11.1433
328.454	-3.17028	9.50685	9.93006
328.456	-2.97897	9.72521	8.76464
328.458	-2.91883	9.56854	7.74688
328.46	-3.00167	9.03038	6.94375
328.462	-3.23405	8.11373	6.38822
328.464	-3.61758	6.8337	6.071
328.466	-4.14659	5.27161	5.94385
328.468	-4.80605	3.46906	5.94027
328.47	-5.57089	1.51584	5.96776
328.472	-6.41122	-0.49915	5.93047
328.474	-7.28681	-2.48897	5.73868
328.476	-8.14758	-4.37844	5.3217
328.478	-8.94591	-6.07763	4.63219
328.48	-9.63007	-7.6007	3.64768
328.482	-10.1586	-8.83931	2.38169
328.484	-10.4945	-9.79345	0.87574
328.486	-10.6325	-10.4586	-0.77043
328.488	-10.5771	-10.8418	-2.58273
328.49	-10.3552	-10.9566	-4.38414
328.492	-10.013	-10.8256	-6.12417
328.494	-9.60147	-10.4773	-7.71958
328.496	-9.18302	-9.95508	-9.10639
328.498	-8.81781	-9.28009	-10.2306
328.5	-8.55794	-8.51361	-11.0586
328.502	-8.43232	-7.68582	-11.5779
328.504	-8.45038	-6.85987	-11.7768
328.506	-8.607	-6.04769	-11.6556
328.508	-8.87717	-5.28717	-11.226
328.51	-9.21923	-4.59623	-10.5107
328.512	-9.58404	-3.97953	-9.53839
328.514	-9.92601	-3.43058	-8.33728
328.516	-10.2012	-2.93298	-6.94932
328.518	-10.3707	-2.45337	-5.43084
328.52	-10.4138	-1.97982	-3.83393
328.522	-10.3029	-1.46836	-2.22057
328.524	-10.0538	-0.90265	-0.65861
328.526	-9.67312	-0.26887	0.80554
328.528	-9.17471	0.43128	2.06987
328.53	-8.58955	1.18541	3.12324
328.532	-7.89087	1.97751	3.92528
328.534	-7.13508	2.78805	4.46144
328.536	-6.30976	3.57111	4.73179
328.538	-5.42008	4.31076	4.74496
328.54	-4.4674	4.98408	4.5127
328.542	-3.45182	5.57231	4.04672
328.544	-2.37789	6.04594	3.34881
328.546	-1.25498	6.3975	2.41098
328.548	-0.10139	6.61881	1.21795
328.55	1.05927	6.69479	-0.24548
328.552	2.1958	6.61685	-1.98995
328.554	3.26627	6.37874	-4.01692
328.556	4.22418	5.96838	-6.30723
328.558	5.02764	5.38516	-8.81448
328.56	5.64035	4.60332	-11.4711
328.562	6.02186	3.65498	-14.1948
328.564	6.16512	2.54702	-16.8833
328.566	6.06034	1.30538	-19.4761
328.568	5.72033	-0.02984	-21.7416
328.57	5.18254	-1.4025	-23.7095
328.572	4.47635	-2.75601	-25.2712
328.574	3.68261	-4.0236	-26.3907
328.576	2.86405	-5.14606	-27.0542
328.578	2.09098	-6.06018	-27.2711
328.58	1.43159	-6.72755	-27.0753
328.582	0.94089	-7.11408	-26.5204
328.584	0.66255	-7.21659	-25.6693
328.586	0.62465	-7.02762	-24.5834
328.588	0.827	-6.57495	-23.3169
328.59	1.24735	-5.89076	-21.9187
328.592	1.84472	-5.01741	-20.4338
328.594	2.55998	-4.0042	-18.9109
328.596	3.32413	-2.90075	-17.3926
328.598	4.06079	-1.75212	-15.9128
328.6	4.69442	-0.61432	-14.5143
328.602	5.17053	0.49166	-13.2394
328.604	5.41025	1.52677	-12.1195
328.606	5.39479	2.45887	-11.1481
328.608	5.10062	3.26724	-10.4007
328.61	4.5326	3.93517	-9.79617
328.612	3.70798	4.45383	-9.33177
328.614	2.67853	4.80238	-8.97417
328.616	1.49565	4.9926	-8.68013
328.618	0.21793	5.02527	-8.4074
328.62	-1.08999	4.90212	-8.13765
328.622	-2.36443	4.66387	-7.86816
328.624	-3.55201	4.32057	-7.61354
328.626	-4.60564	3.91304	-7.40699
328.628	-5.48824	3.47517	-7.29149
328.63	-6.17704	3.04511	-7.31413
328.632	-6.65446	2.6675	-7.51431
328.634	-6.9075	2.37185	-7.91169
328.636	-6.92636	2.17999	-8.49963
328.638	-6.71737	2.10875	-9.24371
328.64	-6.25948	2.16011	-10.0772
328.642	-5.57426	2.3197	-10.9077
328.644	-4.68256	2.56854	-11.6549
328.646	-3.58335	2.87927	-12.1633
328.648	-2.31768	3.21393	-12.4119
328.65	-0.9089	3.53944	-12.3145
328.652	0.56698	3.80219	-11.8441
328.654	2.08758	4.03783	-11.0155
328.656	3.59144	4.16674	-9.86443
328.658	5.02046	4.20002	-8.45774
328.66	6.31932	4.14168	-6.87796
328.662	7.4419	3.98949	-5.20165
328.664	8.34787	3.76305	-3.49674
328.666	9.0098	3.47922	-1.82546
328.668	9.40479	3.15594	-0.24094
328.67	9.52086	2.81639	1.22377
328.672	9.35405	2.48296	2.56098
328.674	8.90397	2.18107	3.77258
328.676	8.18337	1.93625	4.85107
328.678	7.21988	1.7727	5.79356
328.68	6.02287	1.70408	6.60514
328.682	4.63122	1.75655	7.28872
328.684	3.09249	1.94776	7.84562
328.686	1.45409	2.29271	8.28668
328.688	-0.23192	2.79228	8.62346
328.69	-1.88369	3.43132	8.88134
328.692	-3.44671	4.22788	9.08052
328.694	-4.85006	5.13745	9.25001
328.696	-6.03895	6.13707	9.42703
328.698	-6.97159	7.18594	9.63829
328.7	-7.61954	8.23873	9.89862
328.702	-7.97508	9.25198	10.2135
328.704	-8.06212	10.1738	10.5765
328.706	-7.91831	10.956	10.9572
328.708	-7.59467	11.5633	11.3197
328.71	-7.16218	11.9633	11.6242
328.712	-6.6931	12.1316	11.8287
328.714	-6.25468	12.0651	11.8969
328.716	-5.90686	11.7686	11.7887
328.718	-5.68794	11.2604	11.4814
328.72	-5.61221	10.5418	10.982
328.722	-5.67366	9.66367	10.2946
328.724	-5.84013	8.65163	9.45072
328.726	-6.05313	7.54245	8.41801
328.728	-6.23539	6.37418	7.28978
328.73	-6.30651	5.18306	6.07447
328.732	-6.19451	3.9854	4.79918
328.734	-5.83777	2.8231	3.49744
328.736	-5.19155	1.71561	2.19423
328.738	-4.24276	0.67874	0.90319
328.74	-3.00821	-0.27743	-0.36019
328.742	-1.52984	-1.14503	-1.58206
328.744	0.12561	-1.9179	-2.74732
328.746	1.87369	-2.60078	-3.83439
328.748	3.61983	-3.20159	-4.81541
328.75	5.26874	-3.72822	-5.6631
328.752	6.73149	-4.19511	-6.35875
328.754	7.93217	-4.62214	-6.88268
328.756	8.81991	-5.0289	-7.21888
328.758	9.37896	-5.42765	-7.37547
328.76	9.58536	-5.83004	-7.38995
328.762	9.46004	-6.24802	-7.32014
328.764	9.03612	-6.67968	-7.23073
328.766	8.35621	-7.10955	-7.19891
328.768	7.47545	-7.51785	-7.30542
328.77	6.45544	-7.88308	-7.61725
328.772	5.35658	-8.16504	-8.16904
328.774	4.23555	-8.33764	-8.96726
328.776	3.15217	-8.36915	-9.9877
328.778	2.15647	-8.23944	-11.1685
328.78	1.28998	-7.93941	-12.4176
328.782	0.58743	-7.47482	-13.631
328.784	0.07559	-6.86577	-14.7044
328.786	-0.22776	-6.14605	-15.5276
328.788	-0.31936	-5.35768	-16.0048
328.79	-0.20849	-4.55355	-16.0788
328.792	0.08084	-3.78508	-15.7224
328.794	0.51704	-3.09333	-14.9381
328.796	1.05427	-2.51265	-13.7677
328.798	1.66371	-2.05069	-12.2794
328.8	2.28424	-1.75193	-10.5579
328.802	2.88809	-1.56246	-8.63691
328.804	3.44891	-1.46678	-6.79606
328.806	3.94068	-1.41944	-4.9372
328.808	4.35824	-1.3644	-3.21199
328.81	4.69068	-1.24264	-1.67006
328.812	4.95864	-1.01686	-0.33677
328.814	5.16537	-0.63459	0.77694
328.816	5.32065	-0.07702	1.67761
328.818	5.43143	0.65832	2.38837
328.82	5.50673	1.55548	2.94953
328.822	5.55157	2.57443	3.38904
328.824	5.5682	3.66734	3.72843
328.826	5.5597	4.77081	3.99857
328.828	5.52351	5.8238	4.2133
328.83	5.46156	6.77238	4.3767
328.832	5.37931	7.57041	4.48901
328.834	5.28075	8.18761	4.55629
328.836	5.18502	8.61345	4.60664
328.838	5.05656	8.86086	4.66712
328.84	4.94594	8.93451	4.76846
328.842	4.83783	8.88396	4.9574
328.844	4.74077	8.74117	5.2645
328.846	4.65449	8.54456	5.72812
328.848	4.58001	8.33022	6.36114
328.85	4.52087	8.12738	7.15019
328.852	4.46819	7.96866	8.05434
328.854	4.42218	7.85784	9.02004
328.856	4.38604	7.79617	9.98164
328.858	4.36156	7.78369	10.8621
328.86	4.35053	7.80446	11.59
328.862	4.35615	7.84483	12.1036
328.864	4.3831	7.88967	12.3639
328.866	4.43268	7.92906	12.359
328.868	4.50223	7.95365	12.0943
328.87	4.59172	7.95964	11.5934
328.872	4.70022	7.94274	10.8913
328.874	4.81682	7.89914	10.0403
328.876	4.93373	7.82792	9.10001
328.878	5.02468	7.72181	8.13186
328.88	5.10864	7.57264	7.21585
328.882	5.14709	7.36504	6.35314
328.884	5.13271	7.08094	5.65303
328.886	5.05237	6.71046	5.14298
328.888	4.89232	6.24523	4.85755
328.89	4.65605	5.675	4.81116
328.892	4.34268	5.01988	4.99887
328.894	3.96298	4.28027	5.39727
328.896	3.53377	3.47866	5.96465
328.898	3.06938	2.64383	6.6466
328.9	2.58928	1.80433	7.37255
328.902	2.11443	0.98694	8.07599
328.904	1.65502	0.21686	8.6944
328.906	1.22309	-0.48504	9.16666
328.908	0.82787	-1.10147	9.4499
328.91	0.46522	-1.61703	9.51386
328.912	0.13277	-2.02879	9.34499
328.914	-0.17235	-2.33361	8.94913
328.916	-0.44687	-2.52549	8.33562
328.918	-0.6993	-2.59488	7.52945
328.92	-0.94922	-2.55865	6.59704
328.922	-1.17236	-2.39511	5.49832
328.924	-1.37745	-2.10744	4.36187
328.926	-1.5558	-1.69793	3.2359
328.928	-1.69637	-1.17227	2.20232
328.93	-1.77911	-0.54006	1.33291
328.932	-1.78996	0.17557	0.69756
328.934	-1.70878	0.9709	0.37438
328.936	-1.51332	1.81456	0.41445
328.938	-1.18015	2.68181	0.84828
328.94	-0.68538	3.52901	1.67787
328.942	-0.01387	4.33468	2.85924
328.944	0.83725	5.0696	4.32231
328.946	1.86132	5.70055	5.96949
328.948	3.03978	6.20472	7.68396
328.95	4.34619	6.56391	9.35164
328.952	5.74602	6.75974	10.8479
328.954	7.1987	6.77986	12.0609
328.956	8.65502	6.62461	12.9088
328.958	10.0611	6.30032	13.3356
328.96	11.396	5.83	13.3269
328.962	12.5941	5.23365	12.8881
328.964	13.6352	4.54158	12.0789
328.966	14.5034	3.78969	10.9864
328.968	15.1656	3.01763	9.7159
328.97	15.6342	2.25922	8.38258
328.972	15.9041	1.55355	7.09643
328.974	15.981	0.92069	5.95831
328.976	15.8782	0.37879	5.04449
328.978	15.6154	-0.05663	4.40373
328.98	15.2097	-0.39381	4.05969
328.982	14.6812	-0.63745	3.9949
328.984	14.0539	-0.80561	4.1734
328.986	13.348	-0.92246	4.53514
328.988	12.5816	-1.00912	5.01143
328.99	11.7691	-1.08722	5.54761
328.992	10.9231	-1.1769	6.09026
328.994	10.05	-1.29136	6.60801
328.996	9.17343	-1.43171	7.08598
328.998	8.27953	-1.59232	7.52912
329	7.3749	-1.75395	7.97301
329.002	6.4666	-1.8945	8.4288
329.004	5.55339	-1.99336	8.94414
329.006	4.63455	-2.03631	9.55154
329.008	3.74424	-2.00988	10.2698
329.01	2.86702	-1.90474	11.099
329.012	2.02638	-1.73954	12.0263
329.014	1.24434	-1.52094	13.0149
329.016	0.53322	-1.26941	14.0061
329.018	-0.08519	-0.98901	14.9304
329.02	-0.58995	-0.70506	15.7218
329.022	-0.96683	-0.42376	16.3149
329.024	-1.20428	-0.14906	16.6512
329.026	-1.30343	0.13442	16.7001
329.028	-1.27378	0.44452	16.4611
329.03	-1.13157	0.79056	15.9575
329.032	-0.89264	1.1882	15.231
329.034	-0.56838	1.65486	14.3457
329.036	-0.20245	2.19924	13.377
329.038	0.19338	2.81608	12.402
329.04	0.62079	3.49974	11.4881
329.042	1.04762	4.23574	10.7027
329.044	1.48522	4.99599	10.0707
329.046	1.95209	5.75061	9.59565
329.048	2.4448	6.46758	9.25643
329.05	2.98862	7.11805	9.00583
329.052	3.59018	7.67854	8.77705
329.054	4.25296	8.12404	8.49632
329.056	4.975	8.44645	8.08494
329.058	5.74413	8.62099	7.46821
329.06	6.53317	8.66662	6.60039
329.062	7.30522	8.58768	5.45676
329.064	8.01474	8.4003	4.02902
329.066	8.60992	8.12997	2.33562
329.068	9.04635	7.8031	0.42255
329.07	9.2799	7.43529	-1.64885
329.072	9.27377	7.04633	-3.80856
329.074	9.01113	6.65647	-5.97556
329.076	8.49379	6.27669	-8.07211
329.078	7.72133	5.90475	-9.95611
329.08	6.7415	5.54453	-11.7837
329.082	5.58087	5.19363	-13.2992
329.084	4.30042	4.84847	-14.5588
329.086	2.96138	4.50705	-15.5538
329.088	1.64214	4.17751	-16.2986
329.09	0.38785	3.84944	-16.7981
329.092	-0.74631	3.54856	-17.0558
329.094	-1.71487	3.28456	-17.0925
329.096	-2.48843	3.05121	-16.9179
329.098	-3.05449	2.85666	-16.5384
329.1	-3.41158	2.68701	-15.9543
329.102	-3.56584	2.52092	-15.1611
329.104	-3.52927	2.32822	-14.1596
329.106	-3.31862	2.07523	-12.947
329.108	-2.95435	1.72805	-11.5334
329.11	-2.45326	1.25266	-9.93866
329.112	-1.83095	0.62414	-8.1791
329.114	-1.11068	-0.17046	-6.28266
329.116	-0.30661	-1.12804	-4.28102
329.118	0.55437	-2.21202	-2.28456
329.12	1.42547	-3.40359	-0.09346
329.122	2.27509	-4.64562	2.05578
329.124	3.04527	-5.88211	4.22614
329.126	3.71944	-7.05298	6.39233
329.128	4.22607	-8.11466	8.53404
329.13	4.5354	-8.96694	10.6263
329.132	4.62965	-9.61494	12.6346
329.134	4.51149	-10.0026	14.5242
329.136	4.20025	-10.1227	16.2501
329.138	3.73858	-9.94791	17.752
329.14	3.18365	-9.48769	18.9812
329.142	2.60069	-8.75023	19.89
329.144	2.05437	-7.75195	20.4401
329.146	1.59887	-6.51962	20.6143
329.148	1.27539	-5.08472	20.4066
329.15	1.10537	-3.48325	19.8183
329.152	1.07764	-1.76273	18.8647
329.154	1.20736	0.02455	17.594
329.156	1.41773	1.82331	16.0628
329.158	1.66379	3.58602	14.3134
329.16	1.9095	5.24842	12.4543
329.162	2.0994	6.75208	10.5347
329.164	2.20028	8.03909	8.64279
329.166	2.17544	9.06383	6.85894
329.168	2.03626	9.75881	5.25623
329.17	1.78237	10.1218	3.90893
329.172	1.42817	10.124	2.86391
329.174	0.99193	9.76401	2.15688
329.176	0.4934	9.05149	1.79912
329.178	-0.03941	8.03038	1.78308
329.18	-0.58255	6.74465	2.05995
329.182	-1.11704	5.25817	2.57207
329.184	-1.6173	3.6498	3.27187
329.186	-2.0509	2.00147	4.08153
329.188	-2.38349	0.40063	4.93867
329.19	-2.58532	-1.06911	5.79048
329.192	-2.62656	-2.33399	6.59642
329.194	-2.46636	-3.33145	7.33971
329.196	-2.08438	-4.02219	8.01417
329.198	-1.46796	-4.37434	8.63906
329.2	-0.62624	-4.38699	9.19566
329.202	0.4175	-4.0786	9.75297
329.204	1.6202	-3.48727	10.3197
329.206	2.92438	-2.67182	10.909
329.208	4.26405	-1.65954	11.526
329.21	5.56443	-0.55427	12.1632
329.212	6.75107	0.58825	12.7915
329.214	7.76046	1.7039	13.3696
329.216	8.53997	2.73323	13.8561
329.218	9.06028	3.62628	14.2136
329.22	9.31107	4.35329	14.407
329.222	9.30466	4.88926	14.4133
329.224	9.07765	5.22497	14.2292
329.226	8.68413	5.36964	13.8771
329.228	8.19176	5.34549	13.4021
329.23	7.68264	5.18118	12.8566
329.232	7.24521	4.91169	12.306
329.234	6.96027	4.58964	11.8217
329.236	6.90384	4.2274	11.4642
329.238	7.11585	3.89537	11.2847
329.24	7.63937	3.61487	11.3324
329.242	8.47633	3.4133	11.6252
329.244	9.61849	3.30735	12.1446
329.246	11.0084	3.3087	12.8596
329.248	12.588	3.40389	13.7278
329.25	14.2693	3.60032	14.6826
329.252	15.9548	3.8772	15.6551
329.254	17.5437	4.21822	16.5823
329.256	18.9351	4.60107	17.4056
329.258	20.0399	5.00178	18.0759
329.26	20.7965	5.39166	18.5676
329.262	21.1639	5.74349	18.8826
329.264	21.1257	6.03138	19.02
329.266	20.6948	6.23456	18.9961
329.268	19.905	6.33675	18.8409
329.27	18.8121	6.32639	18.5875
329.272	17.4798	6.19697	18.2547
329.274	16.0032	5.98515	17.8516
329.276	14.4342	5.69142	17.3905
329.278	12.8356	5.35745	16.8657
329.28	11.2695	5.02839	16.2574
329.282	9.76412	4.75419	15.558
329.284	8.32	4.58042	14.7455
329.286	6.97444	4.5502	13.7927
329.288	5.67465	4.67598	12.6704
329.29	4.41678	4.9837	11.3653
329.292	3.17807	5.4663	9.8678
329.294	1.93633	6.10037	8.16687
329.296	0.6797	6.85249	6.26556
329.298	-0.59469	7.67848	4.17875
329.3	-1.87631	8.52867	1.9282
329.302	-3.14301	9.35588	-0.44765
329.304	-4.36002	10.1162	-2.89486
329.306	-5.48173	10.7691	-5.35116
329.308	-6.46374	11.279	-7.74898
329.31	-7.26034	11.6206	-10.0114
329.312	-7.82048	11.782	-12.0556
329.314	-8.11306	11.7523	-13.806
329.316	-8.10942	11.5307	-15.1876
329.318	-7.80646	11.123	-16.1859
329.32	-7.21091	10.5332	-16.7274
329.322	-6.34636	9.7708	-16.8132
329.324	-5.2371	8.85732	-16.462
329.326	-3.95167	7.79093	-15.7152
329.328	-2.52462	6.61512	-14.6435
329.33	-1.01659	5.34475	-13.3366
329.332	0.51295	4.00259	-11.8847
329.334	2.00082	2.62116	-10.389
329.336	3.3948	1.22296	-8.95626
329.338	4.64914	-0.16945	-7.67655
329.34	5.71998	-1.52338	-6.61742
329.342	6.57981	-2.80974	-5.83072
329.344	7.20689	-4.00049	-5.3443
329.346	7.5876	-5.0679	-5.15787
329.348	7.73292	-5.98701	-5.24981
329.35	7.66339	-6.73172	-5.58683
329.352	7.41485	-7.28467	-6.12193
329.354	7.04028	-7.63842	-6.79594
329.356	6.5876	-7.78898	-7.53632
329.358	6.13058	-7.73581	-8.33317
329.36	5.72047	-7.4874	-9.0856
329.362	5.42006	-7.06254	-9.76241
329.364	5.2586	-6.49192	-10.3271
329.366	5.28153	-5.78454	-10.7454
329.368	5.49376	-4.98319	-10.9941
329.37	5.89164	-4.11373	-11.0659
329.372	6.45093	-3.19247	-10.9595
329.374	7.13429	-2.25622	-10.6801
329.376	7.89458	-1.30486	-10.245
329.378	8.67588	-0.3629	-9.68895
329.38	9.42023	0.54912	-9.05676
329.382	10.0742	1.41739	-8.39238
329.384	10.5941	2.23678	-7.74192
329.386	10.9482	2.99715	-7.15903
329.388	11.1217	3.68645	-6.69671
329.39	11.11	4.29191	-6.40206
329.392	10.9251	4.80912	-6.31195
329.394	10.5788	5.22854	-6.43926
329.396	10.0906	5.55591	-6.77435
329.398	9.49585	5.7861	-7.30194
329.4	8.81419	5.92746	-7.95107
329.402	8.07147	5.99126	-8.65429
329.404	7.29188	5.99597	-9.32292
329.406	6.50634	5.94195	-9.8567
329.408	5.73459	5.86341	-10.1677
329.41	4.99467	5.77646	-10.1878
329.412	4.30332	5.6981	-9.87058
329.414	3.68648	5.6418	-9.19793
329.416	3.16744	5.62667	-8.18751
329.418	2.75951	5.66905	-6.89944
329.42	2.47049	5.78373	-5.42642
329.422	2.31295	5.98055	-3.87809
329.424	2.29299	6.26963	-2.36556
329.426	2.39912	6.65961	-0.99061
329.428	2.61097	7.14704	0.15593
329.43	2.90273	7.72008	1.01964
329.432	3.22897	8.36318	1.59047
329.434	3.56808	9.04616	1.88953
329.436	3.85715	9.73775	1.96606
329.438	4.05787	10.4015	1.89239
329.44	4.13733	10.9995	1.75732
329.442	4.07193	11.4983	1.6443
329.444	3.8356	11.8719	1.6107
329.446	3.43393	12.1057	1.70314
329.448	2.87473	12.1906	1.94707
329.45	2.17992	12.1278	2.33039
329.452	1.38073	11.9308	2.83015
329.454	0.5161	11.6082	3.41009
329.456	-0.38129	11.17	4.01906
329.458	-1.2746	10.6267	4.60784
329.46	-2.12849	9.97665	5.13418
329.462	-2.91094	9.21038	5.55994
329.464	-3.59633	8.32159	5.84866
329.466	-4.17008	7.3043	5.98073
329.468	-4.62534	6.15497	5.95065
329.47	-4.95847	4.86598	5.75228
329.472	-5.1727	3.48764	5.386
329.474	-5.28197	2.00502	4.85303
329.476	-5.30536	0.4728	4.17102
329.478	-5.26784	-1.05663	3.32904
329.48	-5.19403	-2.53254	2.36273
329.482	-5.10638	-3.90894	1.26865
329.484	-5.03057	-5.14062	0.04861
329.486	-4.97689	-6.19236	-1.28919
329.488	-4.95865	-7.03376	-2.7236
329.49	-4.97469	-7.66969	-4.23505
329.492	-5.01375	-8.10195	-5.78907
329.494	-5.05928	-8.33662	-7.34546
329.496	-5.08652	-8.39466	-8.85507
329.498	-5.06679	-8.29226	-10.2548
329.5	-4.97134	-8.04379	-11.4833
329.502	-4.78043	-7.65935	-12.4825
329.504	-4.48126	-7.1435	-13.203
329.506	-4.06406	-6.50868	-13.609
329.508	-3.52253	-5.76134	-13.6698
329.51	-2.8662	-4.90619	-13.3704
329.512	-2.10694	-3.95605	-12.723
329.514	-1.26817	-2.93082	-11.7617
329.516	-0.36667	-1.86042	-10.5764
329.518	0.56315	-0.78039	-9.11485
329.52	1.4873	0.2656	-7.5781
329.522	2.37527	1.23319	-6.0144
329.524	3.20083	2.08456	-4.51256
329.526	3.93475	2.7864	-3.15705
329.528	4.55135	3.32016	-2.02176
329.53	5.03518	3.67146	-1.1617
329.532	5.37863	3.86314	-0.60884
329.534	5.58463	3.90678	-0.37297
329.536	5.65904	3.83651	-0.44342
329.538	5.61347	3.69454	-0.78323
329.54	5.4705	3.52691	-1.3265
329.542	5.24668	3.37091	-1.99366
329.544	4.97135	3.2575	-2.70059
329.546	4.66542	3.21285	-3.3605
329.548	4.34017	3.24652	-3.88898
329.55	4.01303	3.34558	-4.21552
329.552	3.68916	3.52942	-4.29498
329.554	3.37223	3.75509	-4.11119
329.556	3.06741	4.0076	-3.67787
329.558	2.77098	4.26525	-3.06073
329.56	2.47963	4.51181	-2.25269
329.562	2.19131	4.7315	-1.39345
329.564	1.91422	4.91272	-0.5261
329.566	1.65236	5.04969	0.28524
329.568	1.40802	5.13579	0.98215
329.57	1.19142	5.16899	1.53829
329.572	1.01466	5.12233	1.95811
329.574	0.88716	4.99818	2.25711
329.576	0.81577	4.77301	2.45607
329.578	0.81186	4.42702	2.5824
329.58	0.88001	3.94212	2.67209
329.582	1.02576	3.3046	2.74897
329.584	1.25317	2.51148	2.82408
329.586	1.56026	1.57225	2.89505
329.588	1.92585	0.51262	2.94216
329.59	2.3842	-0.65427	2.94087
329.592	2.87016	-1.87101	2.85714
329.594	3.38023	-3.09627	2.6501
329.596	3.8828	-4.28337	2.28358
329.598	4.34222	-5.39008	1.75449
329.6	4.72391	-6.38056	0.99848
329.602	4.99097	-7.22888	0.06779
329.604	5.1083	-7.91928	-1.03264
329.606	5.05323	-8.44625	-2.25338
329.608	4.81095	-8.80411	-3.54257
329.61	4.37251	-9.01022	-4.84263
329.612	3.74776	-9.06512	-6.09438
329.614	2.96813	-8.98924	-7.24647
329.616	2.07963	-8.79129	-8.25082
329.618	1.13771	-8.47587	-9.07664
329.62	0.20778	-8.05215	-9.72635
329.622	-0.63827	-7.53742	-10.215
329.624	-1.33485	-6.94104	-10.5528
329.626	-1.82377	-6.27348	-10.7636
329.628	-2.05808	-5.55142	-10.8823
329.63	-2.03196	-4.7982	-10.9372
329.632	-1.73467	-4.02628	-10.9486
329.634	-1.19598	-3.25381	-10.9414
329.636	-0.45652	-2.49001	-10.9221
329.638	0.41156	-1.74375	-10.8938
329.64	1.3656	-1.02112	-10.8619
329.642	2.30185	-0.32453	-10.8355
329.644	3.1536	0.34229	-10.825
329.646	3.85303	0.97212	-10.8392
329.648	4.34992	1.55684	-10.8918
329.65	4.61264	2.08126	-10.9957
329.652	4.63009	2.53802	-11.1572
329.654	4.41232	2.91177	-11.3818
329.656	3.99213	3.18282	-11.674
329.658	3.41885	3.34185	-12.0113
329.66	2.75362	3.39398	-12.3549
329.662	2.06229	3.34375	-12.6663
329.664	1.41392	3.19931	-12.897
329.666	0.8678	2.98156	-12.9799
329.668	0.46555	2.7201	-12.8434
329.67	0.23762	2.428	-12.437
329.672	0.19558	2.15238	-11.7191
329.674	0.32932	1.91152	-10.6576
329.676	0.61689	1.72285	-9.24321
329.678	1.02729	1.60072	-7.45996
329.68	1.50173	1.55602	-5.42358
329.682	2.01847	1.59199	-3.10013
329.684	2.52213	1.70058	-0.5883
329.686	2.97533	1.86816	2.0328
329.688	3.34717	2.0892	4.67651
329.69	3.61261	2.32779	7.2543
329.692	3.76078	2.57849	9.68794
329.694	3.78679	2.81691	11.9051
329.696	3.68836	3.02346	13.838
329.698	3.47719	3.1861	15.4361
329.7	3.1744	3.29266	16.668
329.702	2.79845	3.33484	17.5172
329.704	2.37101	3.31567	17.9821
329.706	1.91919	3.24607	18.0775
329.708	1.47128	3.14663	17.829
329.71	1.05782	3.04404	17.2753
329.712	0.71162	2.97262	16.4753
329.714	0.43577	2.96169	15.4884
329.716	0.27412	3.04131	14.373
329.718	0.22875	3.23641	13.1938
329.72	0.33865	3.56304	11.9642
329.722	0.58532	4.02596	10.8756
329.724	0.97236	4.6171	9.83561
329.726	1.49297	5.32962	8.92427
329.728	2.13139	6.08777	8.15536
329.73	2.86117	6.90536	7.52924
329.732	3.6511	7.70946	7.03969
329.734	4.46398	8.4588	6.66438
329.736	5.25892	9.11066	6.37466
329.738	5.99179	9.62521	6.14414
329.74	6.6203	9.97898	5.93626
329.742	7.10686	10.166	5.72327
329.744	7.42227	10.1869	5.48374
329.746	7.54588	10.0595	5.19259
329.748	7.46179	9.80512	4.83866
329.75	7.16632	9.46896	4.41338
329.752	6.66936	9.09738	3.90844
329.754	5.97934	8.7369	3.32876
329.756	5.13214	8.43107	2.69045
329.758	4.16446	8.213	2.02005
329.76	3.07776	8.1027	1.33158
329.762	1.93917	8.11479	0.74492
329.764	0.77314	8.24788	0.24859
329.766	-0.39167	8.49509	-0.08582
329.768	-1.53314	8.78925	-0.21942
329.77	-2.63655	9.11996	-0.12663
329.772	-3.68813	9.44062	0.21068
329.774	-4.679	9.71608	0.78318
329.776	-5.6059	9.90885	1.55143
329.778	-6.46807	9.99567	2.45333
329.78	-7.2636	9.96956	3.41488
329.782	-7.99248	9.83602	4.34879
329.784	-8.65873	9.60739	5.16255
329.786	-9.25554	9.31129	5.77097
329.788	-9.77717	8.96693	6.09369
329.79	-10.2145	8.62545	6.07091
329.792	-10.5643	8.30486	5.67393
329.794	-10.807	8.03073	4.89864
329.796	-10.9421	7.81557	3.76319
329.798	-10.948	7.66035	2.31349
329.8	-10.8409	7.55863	0.58916
329.802	-10.5915	7.49223	-1.19979
329.804	-10.2029	7.44274	-3.08747
329.806	-9.67362	7.38632	-4.92747
329.808	-9.00632	7.30596	-6.63609
329.81	-8.2167	7.18524	-8.13499
329.812	-7.32646	7.01803	-9.37039
329.814	-6.36488	6.81114	-10.3001
329.816	-5.37672	6.57577	-10.9078
329.818	-4.40685	6.3334	-11.1819
329.82	-3.50166	6.10672	-11.1227
329.822	-2.70277	5.91604	-10.7433
329.824	-2.04646	5.77765	-10.0455
329.826	-1.55953	5.69961	-9.05031
329.828	-1.25305	5.67063	-7.7873
329.83	-1.12035	5.67481	-6.28611
329.832	-1.14638	5.69016	-4.59116
329.834	-1.30576	5.69002	-2.7585
329.836	-1.56069	5.64456	-0.84776
329.838	-1.87898	5.53467	1.07179
329.84	-2.22838	5.3509	2.9542
329.842	-2.58394	5.09506	4.64947
329.844	-2.92879	4.78748	6.17448
329.846	-3.25694	4.47703	7.44444
329.848	-3.56514	4.15214	8.41521
329.85	-3.86016	3.89299	9.06829
329.852	-4.15855	3.71404	9.38683
329.854	-4.4684	3.63711	9.36668
329.856	-4.79873	3.67153	9.02686
329.858	-5.15716	3.81142	8.38914
329.86	-5.54016	4.03106	7.48507
329.862	-5.94257	4.29412	6.35413
329.864	-6.35146	4.56117	5.04751
329.866	-6.7496	4.79293	3.62467
329.868	-7.12024	4.93942	2.15082
329.87	-7.43827	4.97637	0.69419
329.872	-7.68599	4.88067	-0.67925
329.874	-7.84025	4.64643	-1.89636
329.876	-7.89383	4.28156	-2.88986
329.878	-7.84181	3.80766	-3.615
329.88	-7.68296	3.25862	-4.03492
329.882	-7.41163	2.66769	-4.12952
329.884	-7.04085	2.07333	-3.89989
329.886	-6.57875	1.50001	-3.35862
329.888	-6.04296	1.01237	-2.54148
329.89	-5.45217	0.58247	-1.50312
329.892	-4.81972	0.2238	-0.31062
329.894	-4.1617	-0.08036	0.96317
329.896	-3.49692	-0.3543	2.24652
329.898	-2.83337	-0.6255	3.46591
329.9	-2.17391	-0.92632	4.55271
329.902	-1.52183	-1.28366	5.44979
329.904	-0.87394	-1.70915	6.10416
329.906	-0.22577	-2.21878	6.48407
329.908	0.42568	-2.79296	6.56129
329.91	1.06558	-3.40536	6.32522
329.912	1.69148	-4.01816	5.77903
329.914	2.28712	-4.58353	4.93459
329.916	2.82867	-5.04206	3.82021
329.918	3.28728	-5.33925	2.46112
329.92	3.6359	-5.43076	0.92299
329.922	3.84893	-5.27962	-0.79055
329.924	3.90418	-4.86417	-2.56737
329.926	3.79948	-4.2006	-4.35469
329.928	3.54175	-3.27854	-6.08949
329.93	3.15258	-2.17009	-7.7018
329.932	2.66419	-0.92618	-9.11573
329.934	2.12158	0.38328	-10.2714
329.936	1.57699	1.68661	-11.1214
329.938	1.07721	2.91041	-11.6248
329.94	0.66479	3.98855	-11.7487
329.942	0.36767	4.86897	-11.4639
329.944	0.19268	5.52116	-10.7502
329.946	0.13579	5.89974	-9.60867
329.948	0.17052	6.01652	-8.05343
329.95	0.26957	5.87261	-6.11174
329.952	0.38237	5.48038	-3.83019
329.954	0.47441	4.86017	-1.2753
329.956	0.51267	4.04361	1.46445
329.958	0.47961	3.06278	4.28672
329.96	0.3741	1.95542	7.02298
329.962	0.20295	0.75948	9.66454
329.964	-0.000755659	-0.50141	11.9567
329.966	-0.20738	-1.70098	13.8212
329.968	-0.38099	-2.97296	15.1657
329.97	-0.49222	-4.13407	15.9277
329.972	-0.52464	-5.18846	16.0763
329.974	-0.47294	-6.11058	15.6146
329.976	-0.3463	-6.87471	14.5834
329.978	-0.16487	-7.45309	13.0625
329.98	0.04024	-7.82763	11.1533
329.982	0.2296	-7.98451	8.97163
329.984	0.37072	-7.93942	6.63558
329.986	0.45236	-7.63889	4.26446
329.988	0.43459	-7.16011	1.97844
329.99	0.35199	-6.49303	-0.10887
329.992	0.21305	-5.65792	-1.89831
329.994	0.05184	-4.68271	-3.30593
329.996	-0.0851	-3.59115	-4.26899
329.998	-0.14015	-2.40984	-4.74471
330	-0.0967	-1.17065	-4.71616
330.002	0.10033	0.09808	-4.19386
330.004	0.45393	1.35873	-3.22539
330.006	0.96058	2.59018	-1.87195
330.008	1.59075	3.79777	-0.22174
330.01	2.3025	4.92642	1.60814
330.012	3.03948	5.98183	3.49591
330.014	3.73246	6.95714	5.31837
330.016	4.31851	7.8496	6.96621
330.018	4.73997	8.66971	8.35554
330.02	4.9497	9.42658	9.41988
330.022	4.92043	10.1253	10.1216
330.024	4.64277	10.7723	10.4589
330.026	4.11896	11.3604	10.4631
330.028	3.39946	11.89	10.1736
330.03	2.50916	12.349	9.63401
330.032	1.49934	12.719	8.90403
330.034	0.43987	12.983	8.03151
330.036	-0.61061	13.1311	7.06118
330.038	-1.57428	13.1598	6.03917
330.04	-2.44972	13.0636	4.95332
330.042	-3.1432	12.845	3.9033
330.044	-3.64904	12.5206	2.81594
330.046	-3.95105	12.0928	1.7315
330.048	-4.05353	11.588	0.64803
330.05	-3.97187	11.0196	-0.40769
330.052	-3.72952	10.4106	-1.40864
330.054	-3.3662	9.78387	-2.3417
330.056	-2.92288	9.15789	-3.18781
330.058	-2.43767	8.56113	-3.93571
330.06	-1.95355	8.01603	-4.58568
330.062	-1.50638	7.53081	-5.14146
330.064	-1.12543	7.12364	-5.61428
330.066	-0.83003	6.79038	-6.03369
330.068	-0.62572	6.54092	-6.44441
330.07	-0.52366	6.35234	-6.88666
330.072	-0.50657	6.19552	-7.39018
330.074	-0.5676	6.02823	-7.98085
330.076	-0.69668	5.81205	-8.67962
330.078	-0.8733	5.50641	-9.49213
330.08	-1.09264	5.06403	-10.4544
330.082	-1.33231	4.46012	-11.3776
330.084	-1.59269	3.6874	-12.3653
330.086	-1.87032	2.727	-13.314
330.088	-2.16346	1.68286	-14.1546
330.09	-2.47089	0.54502	-14.8332
330.092	-2.79076	-0.59316	-15.2978
330.094	-3.12627	-1.65083	-15.5141
330.096	-3.47833	-2.5442	-15.4706
330.098	-3.84728	-3.2034	-15.1696
330.1	-4.23808	-3.57163	-14.6357
330.102	-4.64794	-3.61616	-13.9168
330.104	-5.07282	-3.33083	-13.0767
330.106	-5.50551	-2.74107	-12.1877
330.108	-5.9324	-1.90389	-11.3226
330.11	-6.34011	-0.88958	-10.5519
330.112	-6.7162	0.21884	-9.92933
330.114	-7.0361	1.32621	-9.49073
330.116	-7.27881	2.3432	-9.24797
330.118	-7.4194	3.19413	-9.17908
330.12	-7.43838	3.81735	-9.25039
330.122	-7.32324	4.17638	-9.39492
330.124	-7.06585	4.26446	-9.54868
330.126	-6.66545	4.07791	-9.63084
330.128	-6.12978	3.64756	-9.56523
330.13	-5.47546	3.02815	-9.28002
330.132	-4.72569	2.27789	-8.72988
330.134	-3.91252	1.45442	-7.89301
330.136	-3.07211	0.61826	-6.76023
330.138	-2.23615	-0.17549	-5.35619
330.14	-1.43882	-0.88866	-3.72744
330.142	-0.70933	-1.50102	-1.92859
330.144	-0.06689	-2.00182	-0.02617
330.146	0.47314	-2.38213	1.90973
330.148	0.90418	-2.66205	3.80825
330.15	1.21602	-2.85644	5.60637
330.152	1.42275	-2.9755	7.25365
330.154	1.53022	-3.03685	8.71236
330.156	1.54761	-3.0554	9.97203
330.158	1.48538	-3.0329	11.0173
330.16	1.35882	-2.97304	11.9405
330.162	1.1864	-2.87506	12.7023
330.164	0.98556	-2.72481	13.3771
330.166	0.77654	-2.53781	14.013
330.168	0.58293	-2.29088	14.649
330.17	0.42688	-1.98652	15.3104
330.172	0.33271	-1.62322	16.0172
330.174	0.32803	-1.19921	16.7673
330.176	0.43087	-0.70933	17.5196
330.178	0.65037	-0.15024	18.2327
330.18	0.98963	0.48413	18.8527
330.182	1.44347	1.20061	19.3122
330.184	1.997	2.01032	19.5564
330.186	2.62438	2.89753	19.5385
330.188	3.29826	3.88334	19.2261
330.19	3.96161	4.94907	18.6126
330.192	4.59286	6.07798	17.7229
330.194	5.12644	7.24784	16.6001
330.196	5.54508	8.42449	15.303
330.198	5.8168	9.56733	13.9843
330.2	5.92602	10.6249	12.4685
330.202	5.87678	11.5479	11.0487
330.204	5.67562	12.3158	9.69501
330.206	5.34511	12.8379	8.43856
330.208	4.91725	13.1559	7.30196
330.21	4.43063	13.2432	6.30261
330.212	3.92717	13.1242	5.43946
330.214	3.44615	12.8292	4.71077
330.216	3.02636	12.4148	4.11739
330.218	2.70102	11.9429	3.652
330.22	2.49279	11.4681	3.31283
330.222	2.41741	11.0437	3.10091
330.224	2.48433	10.7147	2.99214
330.226	2.6937	10.5024	2.97416
330.228	3.03407	10.4048	3.04041
330.23	3.47782	10.4001	3.15945
330.232	4.01883	10.4458	3.31673
330.234	4.61846	10.4831	3.4967
330.236	5.26548	10.4414	3.69072
330.238	5.93087	10.2579	3.89773
330.24	6.58981	9.87771	4.14617
330.242	7.2141	9.25687	4.43721
330.244	7.77623	8.37335	4.81408
330.246	8.25528	7.22811	5.29567
330.248	8.62434	5.83274	5.90868
330.25	8.85188	4.25244	6.66399
330.252	8.91	2.5285	7.5677
330.254	8.77925	0.74244	8.61421
330.256	8.44778	-1.03072	9.77279
330.258	7.90852	-2.71274	10.9962
330.26	7.17161	-4.23064	12.2296
330.262	6.26202	-5.526	13.415
330.264	5.21556	-6.57657	14.4885
330.266	4.08248	-7.30362	15.3854
330.268	2.92324	-7.75541	16.0408
330.27	1.78722	-7.92565	16.4212
330.272	0.73238	-7.83584	16.5083
330.274	-0.19019	-7.52095	16.2953
330.276	-0.95507	-7.02314	15.8082
330.278	-1.53787	-6.38497	15.0934
330.28	-1.93238	-5.65091	14.1835
330.282	-2.14565	-4.86249	13.1641
330.284	-2.19071	-4.05328	12.0865
330.286	-2.08738	-3.26865	11.0121
330.288	-1.85869	-2.52356	9.99166
330.29	-1.52631	-1.86319	9.05626
330.292	-1.10884	-1.28325	8.21326
330.294	-0.61961	-0.80086	7.45649
330.296	-0.07421	-0.40736	6.77822
330.298	0.51769	-0.09619	6.14573
330.3	1.1518	0.15277	5.52706
330.302	1.82524	0.36845	4.90889
330.304	2.53517	0.57542	4.28078
330.306	3.27505	0.79686	3.65607
330.308	4.02426	1.05743	3.06459
330.31	4.81506	1.3662	2.54326
330.312	5.60022	1.72508	2.14637
330.314	6.37838	2.12025	1.93867
330.316	7.13988	2.52976	1.96868
330.318	7.85696	2.92885	2.27481
330.32	8.52204	3.29273	2.8897
330.322	9.104	3.59276	3.80451
330.324	9.58019	3.8013	4.98875
330.326	9.93405	3.91177	6.39019
330.328	10.1504	3.91022	7.92913
330.33	10.2199	3.7998	9.52327
330.332	10.1447	3.57976	11.0772
330.334	9.92846	3.26186	12.5056
330.336	9.57571	2.85465	13.7423
330.338	9.09872	2.36209	14.7384
330.34	8.51741	1.79165	15.4786
330.342	7.85085	1.15185	15.9615
330.344	7.1145	0.44937	16.2015
330.346	6.32787	-0.30096	16.2481
330.348	5.50518	-1.08058	16.1576
330.35	4.65722	-1.86004	15.9748
330.352	3.79035	-2.6013	15.7431
330.354	2.92089	-3.25847	15.5015
330.356	2.06793	-3.78801	15.2803
330.358	1.21121	-4.15072	15.0899
330.36	0.39766	-4.31618	14.9151
330.362	-0.36399	-4.26968	14.7246
330.364	-1.05128	-4.02122	14.4915
330.366	-1.63703	-3.58062	14.1835
330.368	-2.09326	-3.00891	13.7713
330.37	-2.38834	-2.36085	13.2347
330.372	-2.49195	-1.71117	12.5687
330.374	-2.37968	-1.13602	11.7845
330.376	-2.03516	-0.69749	10.9146
330.378	-1.45036	-0.44716	10.0075
330.38	-0.62648	-0.42262	9.11749
330.382	0.4191	-0.63541	8.30243
330.384	1.66083	-1.06549	7.6076
330.386	3.06477	-1.6853	7.0612
330.388	4.59984	-2.43592	6.6872
330.39	6.15913	-3.25382	6.48735
330.392	7.73357	-4.06878	6.44296
330.394	9.25472	-4.81233	6.52587
330.396	10.6593	-5.43013	6.69554
330.398	11.9257	-5.87379	6.91999
330.4	12.9897	-6.10667	7.1578
330.402	13.8266	-6.11031	7.38364
330.404	14.4186	-5.87575	7.56211
330.406	14.7586	-5.4039	7.66908
330.408	14.8503	-4.70807	7.69018
330.41	14.7162	-3.82193	7.61061
330.412	14.3806	-2.76571	7.42241
330.414	13.8759	-1.58501	7.1216
330.416	13.2416	-0.3271	6.70407
330.418	12.516	0.958	6.17145
330.42	11.7401	2.2114	5.52843
330.422	10.9473	3.36665	4.78017
330.424	10.1687	4.38596	3.93653
330.426	9.43018	5.21799	3.01461
330.428	8.74672	5.84658	2.0367
330.43	8.12036	6.26921	1.03354
330.432	7.54064	6.5013	0.0341
330.434	7.00512	6.57936	-0.92669
330.436	6.48992	6.55831	-1.82144
330.438	5.98498	6.50011	-2.65325
330.44	5.46953	6.46451	-3.3166
330.442	4.93477	6.50224	-3.87884
330.444	4.37258	6.65661	-4.30392
330.446	3.78801	6.95647	-4.5855
330.448	3.19859	7.40198	-4.7183
330.45	2.62798	7.97119	-4.69306
330.452	2.10747	8.63165	-4.4981
330.454	1.66569	9.33052	-4.11912
330.456	1.33035	10.0117	-3.5464
330.458	1.12495	10.6111	-2.77833
330.46	1.05498	11.0692	-1.82069
330.462	1.11448	11.3346	-0.69337
330.464	1.28452	11.3719	0.55952
330.466	1.5304	11.1508	1.86988
330.468	1.80694	10.6671	3.14909
330.47	2.06848	9.93143	4.29843
330.472	2.2598	8.97014	5.21303
330.474	2.34389	7.8154	5.79746
330.476	2.28331	6.5189	5.98209
330.478	2.06808	5.14164	5.69409
330.48	1.69576	3.7437	4.97568
330.482	1.17877	2.38923	3.77531
330.484	0.54048	1.14914	2.18308
330.486	-0.17569	0.06879	0.3057
330.488	-0.92255	-0.78087	-1.72855
330.49	-1.6506	-1.38061	-3.76985
330.492	-2.30336	-1.70136	-5.65884
330.494	-2.83073	-1.74011	-7.25672
330.496	-3.18971	-1.51464	-8.44686
330.498	-3.34409	-1.06136	-9.15227
330.5	-3.2698	-0.43383	-9.34412
330.502	-2.94998	0.28796	-9.03355
330.504	-2.38243	1.05574	-8.28073
330.506	-1.58107	1.75908	-7.17733
330.508	-0.57346	2.33211	-5.84441
330.51	0.61317	2.7113	-4.41197
330.512	1.90778	2.8504	-3.00362
330.514	3.28703	2.72017	-1.7401
330.516	4.69484	2.31728	-0.70337
330.518	6.07821	1.65948	0.06629
330.52	7.40013	0.78512	0.45107
330.522	8.62691	-0.25131	0.52192
330.524	9.73342	-1.38509	0.28011
330.526	10.7076	-2.54656	-0.24039
330.528	11.5414	-3.66524	-0.98651
330.53	12.2236	-4.67432	-1.89466
330.532	12.7525	-5.51642	-2.89367
330.534	13.1299	-6.14877	-3.92652
330.536	13.3473	-6.53198	-4.92646
330.538	13.3956	-6.63482	-5.84065
330.54	13.2647	-6.45352	-6.62526
330.542	12.9428	-5.99488	-7.24061
330.544	12.4274	-5.27837	-7.66773
330.546	11.7229	-4.33937	-7.88764
330.548	10.8425	-3.2218	-7.89888
330.55	9.7953	-1.97864	-7.7256
330.552	8.6449	-0.6655	-7.38719
330.554	7.42429	0.65935	-6.91299
330.556	6.18731	1.93885	-6.34727
330.558	5.01396	3.13106	-5.71968
330.56	3.93277	4.20305	-5.10899
330.562	3.00421	5.13535	-4.53606
330.564	2.26942	5.94097	-4.05943
330.566	1.75383	6.57523	-3.71601
330.568	1.47112	7.10329	-3.52347
330.57	1.42023	7.52739	-3.4837
330.572	1.5867	7.8703	-3.58209
330.574	1.94384	8.1524	-3.79256
330.576	2.45539	8.39603	-4.07038
330.578	3.07986	8.62072	-4.35467
330.58	3.76511	8.8311	-4.58059
330.582	4.45817	9.02385	-4.68468
330.584	5.11316	9.18923	-4.62378
330.586	5.68431	9.30827	-4.37125
330.588	6.12746	9.35715	-3.91395
330.59	6.40689	9.30888	-3.26234
330.592	6.50412	9.13867	-2.44429
330.594	6.40958	8.81982	-1.49883
330.596	6.12594	8.32925	-0.46862
330.598	5.67466	7.66142	0.62007
330.6	5.06802	6.81721	1.7134
330.602	4.33342	5.80613	2.78621
330.604	3.50169	4.61324	3.80986
330.606	2.60052	3.38859	4.7864
330.608	1.66119	2.0689	5.71039
330.61	0.70965	0.75752	6.57569
330.612	-0.23709	-0.48868	7.38714
330.614	-1.15653	-1.61539	8.15927
330.616	-2.02829	-2.5767	8.90164
330.618	-2.8325	-3.34123	9.61678
330.62	-3.54871	-3.89275	10.3074
330.622	-4.16161	-4.23547	10.9762
330.624	-4.65637	-4.38893	11.6122
330.626	-5.01842	-4.39166	12.1984
330.628	-5.24603	-4.28693	12.7081
330.63	-5.31209	-4.11558	13.1073
330.632	-5.23229	-3.91916	13.368
330.634	-5.00454	-3.73782	13.4679
330.636	-4.63832	-3.60028	13.401
330.638	-4.14644	-3.51878	13.1676
330.64	-3.5451	-3.49877	12.8008
330.642	-2.85862	-3.54161	12.3423
330.644	-2.11423	-3.64561	11.8442
330.646	-1.33808	-3.76458	11.3733
330.648	-0.55808	-3.92662	10.9968
330.65	0.19933	-4.11125	10.7635
330.652	0.9011	-4.313	10.7085
330.654	1.51971	-4.52618	10.8459
330.656	2.03663	-4.74808	11.1582
330.658	2.43411	-4.97422	11.5975
330.66	2.70478	-5.19739	12.0983
330.662	2.85308	-5.41111	12.5848
330.664	2.8896	-5.60231	12.9784
330.666	2.82817	-5.74456	13.2023
330.668	2.69878	-5.81536	13.1971
330.67	2.51175	-5.78017	12.9346
330.672	2.31247	-5.61072	12.4195
330.674	2.11367	-5.27551	11.683
330.676	1.93289	-4.75012	10.7371
330.678	1.78032	-4.02867	9.66575
330.68	1.65467	-3.10829	8.5311
330.682	1.5493	-2.00689	7.39983
330.684	1.45199	-0.78759	6.32051
330.686	1.35183	0.62858	5.33137
330.688	1.23825	2.07294	4.46449
330.69	1.0994	3.53989	3.73704
330.692	0.92772	4.97417	3.14172
330.694	0.7255	6.32536	2.66457
330.696	0.50187	7.55395	2.30765
330.698	0.26366	8.62414	2.0521
[truncated: 8,001 more rows]

## Sheet: Fig.3i
time	CTF1	time	CTF1	time	CN	time	CN
0.00833	-0.01865	0.00833	0.00385	0	0.24452	0	-0.28114
0.01667	-0.01897	0.01667	0.00367	0.00833	0.24452	0.00833	-0.28062
0.025	-0.01929	0.025	0.00349	0.01667	0.24456	0.01667	-0.28032
0.03333	-0.01963	0.03333	0.0034	0.025	0.2446	0.025	-0.28037
0.04167	-0.01997	0.04167	0.0034	0.03333	0.24456	0.03333	-0.28062
0.05	-0.02034	0.05	0.00344	0.04167	0.24438	0.04167	-0.28101
0.05833	-0.02065	0.05833	0.00352	0.05	0.2442	0.05	-0.28162
0.06667	-0.02093	0.06667	0.00361	0.05833	0.24412	0.05833	-0.28226
0.075	-0.02116	0.075	0.0037	0.06667	0.24396	0.06667	-0.28301
0.08333	-0.02127	0.08333	0.00377	0.075	0.2438	0.075	-0.28374
0.09167	-0.02146	0.09167	0.00392	0.08333	0.24378	0.08333	-0.28441
0.1	-0.02168	0.1	0.00411	0.09167	0.24378	0.09167	-0.28518
0.10833	-0.02189	0.10833	0.00438	0.1	0.24364	0.1	-0.28591
0.11667	-0.02221	0.11667	0.00468	0.10833	0.24346	0.10833	-0.28678
0.125	-0.02255	0.125	0.00495	0.11667	0.24332	0.11667	-0.28776
0.13333	-0.02285	0.13333	0.00523	0.125	0.24314	0.125	-0.28865
0.14167	-0.02317	0.14167	0.00555	0.13333	0.24292	0.13333	-0.28955
0.15	-0.02342	0.15	0.00587	0.14167	0.24274	0.14167	-0.29042
0.15833	-0.02363	0.15833	0.00623	0.15	0.24256	0.15	-0.29131
0.16667	-0.0239	0.16667	0.00662	0.15833	0.24252	0.15833	-0.2921
0.175	-0.02426	0.175	0.00699	0.16667	0.24252	0.16667	-0.29291
0.18333	-0.0247	0.18333	0.0074	0.175	0.24264	0.175	-0.2937
0.19167	-0.0252	0.19167	0.00781	0.18333	0.24264	0.18333	-0.2943
0.2	-0.02586	0.2	0.00824	0.19167	0.2422	0.19167	-0.29484
0.20833	-0.0266	0.20833	0.00875	0.2	0.24174	0.2	-0.29519
0.21667	-0.02732	0.21667	0.00927	0.20833	0.241	0.20833	-0.29542
0.225	-0.02797	0.225	0.00986	0.21667	0.2404	0.21667	-0.29564
0.23333	-0.0286	0.23333	0.01053	0.225	0.23996	0.225	-0.29594
0.24167	-0.02922	0.24167	0.01123	0.23333	0.23972	0.23333	-0.29637
0.25	-0.02997	0.25	0.01206	0.24167	0.23964	0.24167	-0.29685
0.25833	-0.03094	0.25833	0.01293	0.25	0.23972	0.25	-0.29736
0.26667	-0.03196	0.26667	0.01384	0.25833	0.2399	0.25833	-0.29795
0.275	-0.0331	0.275	0.01484	0.26667	0.23994	0.26667	-0.29855
0.28333	-0.03427	0.28333	0.0158	0.275	0.23946	0.275	-0.29909
0.29167	-0.03536	0.29167	0.01679	0.28333	0.23758	0.28333	-0.29953
0.3	-0.03633	0.3	0.01775	0.29167	0.23366	0.29167	-0.29994
0.30833	-0.03717	0.30833	0.01868	0.3	0.22744	0.3	-0.30037
0.31667	-0.03799	0.31667	0.01967	0.30833	0.21866	0.30833	-0.30087
0.325	-0.03891	0.325	0.02067	0.31667	0.20824	0.31667	-0.30131
0.33333	-0.03989	0.33333	0.02181	0.325	0.1972	0.325	-0.3017
0.34167	-0.04105	0.34167	0.02318	0.33333	0.18716	0.33333	-0.30186
0.35	-0.04236	0.35	0.02455	0.34167	0.17898	0.34167	-0.3019
0.35833	-0.04375	0.35833	0.02599	0.35	0.17272	0.35	-0.30183
0.36667	-0.04526	0.36667	0.02747	0.35833	0.16778	0.35833	-0.30163
0.375	-0.04674	0.375	0.02898	0.36667	0.16244	0.36667	-0.30145
0.38333	-0.04818	0.38333	0.03054	0.375	0.15568	0.375	-0.30136
0.39167	-0.0495	0.39167	0.03204	0.38333	0.14622	0.38333	-0.30138
0.4	-0.05081	0.4	0.03351	0.39167	0.13416	0.39167	-0.30126
0.40833	-0.05209	0.40833	0.0351	0.4	0.12118	0.4	-0.30106
0.41667	-0.05325	0.41667	0.03673	0.40833	0.10968	0.40833	-0.30035
0.425	-0.05458	0.425	0.03853	0.41667	0.10324	0.41667	-0.29886
0.43333	-0.05588	0.43333	0.0404	0.425	0.1052	0.425	-0.29644
0.44167	-0.05723	0.44167	0.04225	0.43333	0.11544	0.43333	-0.2922
0.45	-0.05869	0.45	0.0442	0.44167	0.1354	0.44167	-0.28619
0.45833	-0.0601	0.45833	0.04627	0.45	0.16138	0.45	-0.27756
0.46667	-0.0615	0.46667	0.04833	0.45833	0.19104	0.45833	-0.26609
0.475	-0.06293	0.475	0.05045	0.46667	0.2209	0.46667	-0.2514
0.48333	-0.0644	0.48333	0.05258	0.475	0.24814	0.475	-0.23371
0.49167	-0.06593	0.49167	0.05486	0.48333	0.27166	0.48333	-0.21233
0.5	-0.06752	0.5	0.05717	0.49167	0.29084	0.49167	-0.18908
0.50833	-0.06917	0.50833	0.05943	0.5	0.30656	0.5	-0.16158
0.51667	-0.07079	0.51667	0.06174	0.50833	0.31782	0.50833	-0.13267
0.525	-0.07228	0.525	0.06402	0.51667	0.32614	0.51667	-0.10108
0.53333	-0.07379	0.53333	0.06633	0.525	0.3307	0.525	-0.06774
0.54167	-0.07531	0.54167	0.06864	0.53333	0.33276	0.53333	-0.03414
0.55	-0.0768	0.55	0.07094	0.54167	0.33286	0.54167	0.000945
0.55833	-0.07844	0.55833	0.07316	0.55	0.33152	0.55	0.03581
0.56667	-0.08013	0.56667	0.07539	0.55833	0.3292	0.55833	0.07091
0.575	-0.08178	0.575	0.07761	0.56667	0.32638	0.56667	0.10547
0.58333	-0.0836	0.58333	0.07987	0.575	0.32298	0.575	0.1392
0.59167	-0.08534	0.59167	0.08215	0.58333	0.3193	0.58333	0.1708
0.6	-0.08715	0.6	0.08453	0.59167	0.31514	0.59167	0.20198
0.60833	-0.08895	0.60833	0.08702	0.6	0.31062	0.6	0.23048
0.61667	-0.09071	0.61667	0.08947	0.60833	0.30608	0.60833	0.25779
0.625	-0.09247	0.625	0.09214	0.61667	0.30158	0.61667	0.28362
0.63333	-0.0942	0.63333	0.09472	0.625	0.29736	0.625	0.30671
0.64167	-0.09592	0.64167	0.09735	0.63333	0.29322	0.63333	0.32889
0.65	-0.09763	0.65	0.10006	0.64167	0.28938	0.64167	0.34885
0.65833	-0.09932	0.65833	0.10274	0.65	0.28564	0.65	0.3671
0.66667	-0.10101	0.66667	0.10555	0.65833	0.28206	0.65833	0.38382
0.675	-0.10275	0.675	0.1084	0.66667	0.27878	0.66667	0.39811
0.68333	-0.10446	0.68333	0.11124	0.675	0.27554	0.675	0.41059
0.69167	-0.10631	0.69167	0.11413	0.68333	0.2727	0.68333	0.42088
0.7	-0.10828	0.7	0.11704	0.69167	0.2701	0.69167	0.42924
0.70833	-0.11028	0.70833	0.11985	0.7	0.26772	0.7	0.43545
0.71667	-0.11243	0.71667	0.12277	0.70833	0.26552	0.70833	0.43996
0.725	-0.11451	0.725	0.12576	0.71667	0.2632	0.71667	0.44217
0.73333	-0.11668	0.73333	0.12871	0.725	0.261	0.725	0.44267
0.74167	-0.11881	0.74167	0.1317	0.73333	0.25882	0.73333	0.44126
0.75	-0.12095	0.75	0.13455	0.74167	0.25676	0.74167	0.43824
0.75833	-0.12314	0.75833	0.13711	0.75	0.25476	0.75	0.43381
0.76667	-0.12529	0.76667	0.13963	0.75833	0.2527	0.75833	0.42813
0.775	-0.12751	0.775	0.14202	0.76667	0.25078	0.76667	0.4212
0.78333	-0.12972	0.78333	0.14463	0.775	0.249	0.775	0.41348
0.79167	-0.13189	0.79167	0.14734	0.78333	0.24722	0.78333	0.40496
0.8	-0.13402	0.8	0.15034	0.79167	0.2457	0.79167	0.39542
0.80833	-0.13612	0.80833	0.15358	0.8	0.24424	0.8	0.3856
0.81667	-0.13831	0.81667	0.15682	0.80833	0.24282	0.80833	0.37475
0.825	-0.14053	0.825	0.16005	0.81667	0.2415	0.81667	0.3636
0.83333	-0.14286	0.83333	0.16317	0.825	0.24028	0.825	0.3521
0.84167	-0.14541	0.84167	0.1661	0.83333	0.23918	0.83333	0.34026
0.85	-0.14795	0.85	0.16893	0.84167	0.23818	0.84167	0.32844
0.85833	-0.15051	0.85833	0.17163	0.85	0.23734	0.85	0.31669
0.86667	-0.15309	0.86667	0.17425	0.85833	0.2367	0.85833	0.30477
0.875	-0.15547	0.875	0.17685	0.86667	0.23592	0.86667	0.2929
0.88333	-0.1578	0.88333	0.17935	0.875	0.23548	0.875	0.28098
0.89167	-0.16021	0.89167	0.18186	0.88333	0.2351	0.88333	0.26887
0.9	-0.16254	0.9	0.18439	0.89167	0.23464	0.89167	0.25711
0.90833	-0.16508	0.90833	0.18686	0.9	0.23438	0.9	0.2453
0.91667	-0.16775	0.91667	0.18951	0.90833	0.23384	0.90833	0.23398
0.925	-0.17042	0.925	0.1922	0.91667	0.23334	0.91667	0.22327
0.93333	-0.17317	0.93333	0.19497	0.925	0.233	0.925	0.21267
0.94167	-0.17582	0.94167	0.19782	0.93333	0.23268	0.93333	0.2028
0.95	-0.17846	0.95	0.20064	0.94167	0.23268	0.94167	0.19264
0.95833	-0.18112	0.95833	0.20349	0.95	0.23286	0.95	0.18257
0.96667	-0.18379	0.96667	0.20623	0.95833	0.23302	0.95833	0.17261
0.975	-0.18651	0.975	0.20892	0.96667	0.23314	0.96667	0.16261
0.98333	-0.18936	0.98333	0.21158	0.975	0.23288	0.975	0.15304
0.99167	-0.19217	0.99167	0.21416	0.98333	0.23246	0.98333	0.14356
1	-0.19518	1	0.21676	0.99167	0.23196	0.99167	0.13445
1.00833	-0.19816	1.00833	0.21941	1	0.23136	1	0.12584
1.01667	-0.20121	1.01667	0.22197	1.00833	0.23064	1.00833	0.11741
1.025	-0.20439	1.025	0.22459	1.01667	0.22994	1.01667	0.10937
1.03333	-0.20754	1.03333	0.22722	1.025	0.22926	1.025	0.10151
1.04167	-0.21085	1.04167	0.22982	1.03333	0.2288	1.03333	0.09364
1.05	-0.21417	1.05	0.23247	1.04167	0.22844	1.04167	0.0861
1.05833	-0.21755	1.05833	0.23503	1.05	0.22826	1.05	0.0784
1.06667	-0.22086	1.06667	0.23752	1.05833	0.22834	1.05833	0.07095
1.075	-0.22406	1.075	0.24001	1.06667	0.2284	1.06667	0.06365
1.08333	-0.22721	1.08333	0.24248	1.075	0.22868	1.075	0.0562
1.09167	-0.23032	1.09167	0.24506	1.08333	0.22894	1.08333	0.04921
1.1	-0.2334	1.1	0.24767	1.09167	0.22922	1.09167	0.04239
1.10833	-0.23671	1.10833	0.25038	1.1	0.22958	1.1	0.03572
1.11667	-0.24007	1.11667	0.25305	1.10833	0.22986	1.10833	0.0296
1.125	-0.2435	1.125	0.25555	1.11667	0.23008	1.11667	0.02359
1.13333	-0.24706	1.13333	0.2579	1.125	0.23008	1.125	0.018
1.14167	-0.25046	1.14167	0.26011	1.13333	0.22976	1.13333	0.01265
1.15	-0.25386	1.15	0.26223	1.14167	0.22932	1.14167	0.00746
1.15833	-0.25713	1.15833	0.26452	1.15	0.22886	1.15	0.00246
1.16667	-0.26024	1.16667	0.26683	1.15833	0.22834	1.15833	-0.00263
1.175	-0.26325	1.175	0.26906	1.16667	0.22794	1.16667	-0.00784
1.18333	-0.26627	1.18333	0.27149	1.175	0.2277	1.175	-0.01291
1.19167	-0.26933	1.19167	0.27375	1.18333	0.2277	1.18333	-0.01797
1.2	-0.27252	1.2	0.27606	1.19167	0.2278	1.19167	-0.02298
1.20833	-0.27577	1.20833	0.27843	1.2	0.22798	1.2	-0.02766
1.21667	-0.27906	1.21667	0.28062	1.20833	0.22816	1.20833	-0.03241
1.225	-0.2823	1.225	0.28291	1.21667	0.22826	1.21667	-0.03693
1.23333	-0.2855	1.23333	0.28519	1.225	0.22826	1.225	-0.04132
1.24167	-0.28872	1.24167	0.28743	1.23333	0.22836	1.23333	-0.04575
1.25	-0.29189	1.25	0.28974	1.24167	0.22852	1.24167	-0.05002
1.25833	-0.29514	1.25833	0.29198	1.25	0.2284	1.25	-0.05434
1.26667	-0.29834	1.26667	0.29426	1.25833	0.2284	1.25833	-0.05849
1.275	-0.30156	1.275	0.29657	1.26667	0.22834	1.26667	-0.06249
1.28333	-0.30473	1.28333	0.29883	1.275	0.22822	1.275	-0.06625
1.29167	-0.30793	1.29167	0.3013	1.28333	0.22822	1.28333	-0.06989
1.3	-0.31113	1.3	0.30367	1.29167	0.2283	1.29167	-0.07336
1.30833	-0.31444	1.30833	0.30607	1.3	0.22848	1.3	-0.07681
1.31667	-0.31775	1.31667	0.30844	1.30833	0.22862	1.30833	-0.08014
1.325	-0.32106	1.325	0.31057	1.31667	0.2288	1.31667	-0.08352
1.33333	-0.32446	1.33333	0.31272	1.325	0.2289	1.325	-0.08686
1.34167	-0.32785	1.34167	0.31484	1.33333	0.22886	1.33333	-0.09014
1.35	-0.3313	1.35	0.31703	1.34167	0.22886	1.34167	-0.09337
1.35833	-0.33491	1.35833	0.31925	1.35	0.22884	1.35	-0.09643
1.36667	-0.33845	1.36667	0.32162	1.35833	0.22884	1.35833	-0.0996
1.375	-0.34214	1.375	0.32404	1.36667	0.22884	1.36667	-0.10262
1.38333	-0.34566	1.38333	0.32654	1.375	0.22884	1.375	-0.10568
1.39167	-0.34902	1.39167	0.32902	1.38333	0.22872	1.38333	-0.1088
1.4	-0.35244	1.4	0.3314	1.39167	0.22848	1.39167	-0.11186
1.40833	-0.35567	1.40833	0.33389	1.4	0.22794	1.4	-0.11479
1.41667	-0.35898	1.41667	0.33631	1.40833	0.22726	1.40833	-0.11769
1.425	-0.36245	1.425	0.33887	1.41667	0.2267	1.41667	-0.12045
1.43333	-0.36587	1.43333	0.34152	1.425	0.2261	1.425	-0.12294
1.44167	-0.36951	1.44167	0.34423	1.43333	0.22574	1.43333	-0.12547
1.45	-0.37319	1.45	0.34709	1.44167	0.22556	1.44167	-0.12787
1.45833	-0.37698	1.45833	0.34997	1.45	0.22546	1.45	-0.13029
1.46667	-0.38095	1.46667	0.35284	1.45833	0.22538	1.45833	-0.13267
1.475	-0.38502	1.475	0.35573	1.46667	0.22514	1.46667	-0.13505
1.48333	-0.38927	1.48333	0.35837	1.475	0.22488	1.475	-0.13749
1.49167	-0.39365	1.49167	0.36104	1.48333	0.22434	1.48333	-0.13991
1.5	-0.39802	1.5	0.3636	1.49167	0.22368	1.49167	-0.14231
1.50833	-0.40254	1.50833	0.36605	1.5	0.2232	1.5	-0.1448
1.51667	-0.40697	1.51667	0.36861	1.50833	0.22268	1.50833	-0.14715
1.525	-0.41138	1.525	0.37117	1.51667	0.22242	1.51667	-0.14948
1.53333	-0.41585	1.53333	0.37384	1.525	0.22246	1.525	-0.15174
1.54167	-0.42013	1.54167	0.37655	1.53333	0.22264	1.53333	-0.15388
1.55	-0.42458	1.55	0.37916	1.54167	0.22268	1.54167	-0.15592
1.55833	-0.42901	1.55833	0.38183	1.55	0.22268	1.55	-0.15788
1.56667	-0.43344	1.56667	0.38439	1.55833	0.22254	1.55833	-0.1598
1.575	-0.43805	1.575	0.3869	1.56667	0.22214	1.56667	-0.16172
1.58333	-0.4426	1.58333	0.38942	1.575	0.22178	1.575	-0.16361
1.59167	-0.4473	1.59167	0.39184	1.58333	0.22146	1.58333	-0.16547
1.6	-0.45199	1.6	0.39431	1.59167	0.22128	1.59167	-0.16736
1.60833	-0.45653	1.60833	0.39661	1.6	0.22114	1.6	-0.16932
1.61667	-0.46121	1.61667	0.39885	1.60833	0.2209	1.60833	-0.17131
1.625	-0.46578	1.625	0.40113	1.61667	0.22048	1.61667	-0.17327
1.63333	-0.4704	1.63333	0.40326	1.625	0.21972	1.625	-0.1752
1.64167	-0.47503	1.64167	0.40558	1.63333	0.2189	1.63333	-0.17702
1.65	-0.47965	1.65	0.4078	1.64167	0.21812	1.64167	-0.17869
1.65833	-0.4844	1.65833	0.40995	1.65	0.21744	1.65	-0.18031
1.66667	-0.48931	1.66667	0.41212	1.65833	0.21706	1.65833	-0.18175
1.675	-0.49443	1.675	0.4142	1.66667	0.2168	1.66667	-0.18316
1.68333	-0.49957	1.68333	0.4163	1.675	0.21678	1.675	-0.18449
1.69167	-0.50489	1.69167	0.41844	1.68333	0.21674	1.68333	-0.18588
1.7	-0.51001	1.7	0.42059	1.69167	0.21666	1.69167	-0.18734
1.70833	-0.51539	1.70833	0.4227	1.7	0.21652	1.7	-0.1888
1.71667	-0.52058	1.71667	0.42468	1.70833	0.2162	1.70833	-0.19038
1.725	-0.52569	1.725	0.42637	1.71667	0.21578	1.71667	-0.19191
1.73333	-0.53086	1.73333	0.42785	1.725	0.21532	1.725	-0.19337
1.74167	-0.53566	1.74167	0.42907	1.73333	0.21492	1.73333	-0.19486
1.75	-0.54054	1.75	0.43021	1.74167	0.2147	1.74167	-0.19627
1.75833	-0.54527	1.75833	0.43142	1.75	0.2145	1.75	-0.19757
1.76667	-0.55002	1.76667	0.43254	1.75833	0.21432	1.75833	-0.19895
1.775	-0.55493	1.775	0.43373	1.76667	0.21414	1.76667	-0.20038
1.78333	-0.55989	1.78333	0.43498	1.775	0.21372	1.775	-0.20182
1.79167	-0.56487	1.79167	0.43629	1.78333	0.21328	1.78333	-0.20329
1.8	-0.56994	1.8	0.43772	1.79167	0.21282	1.79167	-0.20463
1.80833	-0.57487	1.80833	0.43917	1.8	0.21246	1.8	-0.20589
1.81667	-0.57996	1.81667	0.44071	1.80833	0.21232	1.80833	-0.20701
1.825	-0.58488	1.825	0.44215	1.81667	0.21218	1.81667	-0.20806
1.83333	-0.58985	1.83333	0.44355	1.825	0.2121	1.825	-0.20922
1.84167	-0.59484	1.84167	0.44483	1.83333	0.21204	1.83333	-0.21034
1.85	-0.59954	1.85	0.44599	1.84167	0.21208	1.84167	-0.21167
1.85833	-0.60457	1.85833	0.44702	1.85	0.21226	1.85	-0.21302
1.86667	-0.60945	1.86667	0.44809	1.85833	0.21232	1.85833	-0.21434
1.875	-0.61437	1.875	0.44915	1.86667	0.2124	1.86667	-0.21559
1.88333	-0.61944	1.88333	0.45024	1.875	0.21222	1.875	-0.21672
1.89167	-0.62432	1.89167	0.45141	1.88333	0.21204	1.88333	-0.21785
1.9	-0.62923	1.9	0.45245	1.89167	0.21196	1.89167	-0.21891
1.90833	-0.63408	1.90833	0.45357	1.9	0.21158	1.9	-0.22007
1.91667	-0.63874	1.91667	0.45467	1.90833	0.21122	1.90833	-0.22128
1.925	-0.6433	1.925	0.4557	1.91667	0.21098	1.91667	-0.22254
1.93333	-0.64769	1.93333	0.45684	1.925	0.21066	1.925	-0.22373
1.94167	-0.65196	1.94167	0.45783	1.93333	0.21048	1.93333	-0.22496
1.95	-0.65633	1.95	0.45883	1.94167	0.21022	1.94167	-0.22606
1.95833	-0.66064	1.95833	0.45981	1.95	0.21002	1.95	-0.2271
1.96667	-0.66491	1.96667	0.46077	1.95833	0.20972	1.95833	-0.22811
1.975	-0.66916	1.975	0.46175	1.96667	0.20938	1.96667	-0.22898
1.98333	-0.67329	1.98333	0.46274	1.975	0.20916	1.975	-0.22984
1.99167	-0.67727	1.99167	0.46385	1.98333	0.2087	1.98333	-0.23062
2	-0.68136	2	0.46493	1.99167	0.20838	1.99167	-0.23149
2.00833	-0.68529	2.00833	0.46603	2	0.20826	2	-0.23233
2.01667	-0.68947	2.01667	0.46705	2.00833	0.2082	2.00833	-0.23307
2.025	-0.69369	2.025	0.46795	2.01667	0.20816	2.01667	-0.23389
2.03333	-0.69799	2.03333	0.46879	2.025	0.20784	2.025	-0.23467
2.04167	-0.70231	2.04167	0.46961	2.03333	0.20728	2.03333	-0.23546
2.05	-0.70641	2.05	0.47039	2.04167	0.20664	2.04167	-0.23629
2.05833	-0.71039	2.05833	0.47119	2.05	0.20582	2.05	-0.23713
2.06667	-0.71414	2.06667	0.47208	2.05833	0.20502	2.05833	-0.23791
2.075	-0.71767	2.075	0.47294	2.06667	0.20432	2.06667	-0.23869
2.08333	-0.72117	2.08333	0.47383	2.075	0.20374	2.075	-0.23948
2.09167	-0.72457	2.09167	0.47463	2.08333	0.20332	2.08333	-0.24015
2.1	-0.72796	2.1	0.47534	2.09167	0.20304	2.09167	-0.24086
2.10833	-0.7315	2.10833	0.47608	2.1	0.20272	2.1	-0.24166
2.11667	-0.73497	2.11667	0.47674	2.10833	0.20208	2.10833	-0.24243
2.125	-0.73858	2.125	0.47738	2.11667	0.2014	2.11667	-0.24314
2.13333	-0.74214	2.13333	0.47801	2.125	0.20086	2.125	-0.24389
2.14167	-0.74554	2.14167	0.47859	2.13333	0.20044	2.13333	-0.24448
2.15	-0.74895	2.15	0.47918	2.14167	0.19998	2.14167	-0.24504
2.15833	-0.75212	2.15833	0.47977	2.15	0.19966	2.15	-0.24569
2.16667	-0.75527	2.16667	0.48032	2.15833	0.19924	2.15833	-0.24631
2.175	-0.75838	2.175	0.48082	2.16667	0.19852	2.16667	-0.24695
2.18333	-0.76149	2.18333	0.4813	2.175	0.1977	2.175	-0.24766
2.19167	-0.76466	2.19167	0.48174	2.18333	0.19666	2.18333	-0.24839
2.2	-0.7679	2.2	0.48215	2.19167	0.19578	2.19167	-0.2491
2.20833	-0.77108	2.20833	0.48256	2.2	0.19514	2.2	-0.24985
2.21667	-0.77439	2.21667	0.48297	2.20833	0.19478	2.20833	-0.25058
2.225	-0.7777	2.225	0.48338	2.21667	0.19456	2.21667	-0.25134
2.23333	-0.78097	2.23333	0.48388	2.225	0.19408	2.225	-0.25218
2.24167	-0.78428	2.24167	0.48439	2.23333	0.19346	2.23333	-0.25294
2.25	-0.78741	2.25	0.48496	2.24167	0.19272	2.24167	-0.25367
2.25833	-0.79058	2.25833	0.48549	2.25	0.1919	2.25	-0.25428
2.26667	-0.79374	2.26667	0.48594	2.25833	0.19122	2.25833	-0.25474
2.275	-0.79682	2.275	0.48624	2.26667	0.19072	2.26667	-0.25515
2.28333	-0.80015	2.28333	0.48649	2.275	0.19048	2.275	-0.25556
2.29167	-0.80342	2.29167	0.48678	2.28333	0.19012	2.28333	-0.25597
2.3	-0.80676	2.3	0.48706	2.29167	0.18958	2.29167	-0.25645
2.30833	-0.81018	2.30833	0.4875	2.3	0.18906	2.3	-0.25691
2.31667	-0.81336	2.31667	0.48798	2.30833	0.1886	2.30833	-0.25739
2.325	-0.81662	2.325	0.48848	2.31667	0.1882	2.31667	-0.25791
2.33333	-0.81977	2.33333	0.489	2.325	0.18812	2.325	-0.25837
2.34167	-0.82297	2.34167	0.48941	2.33333	0.18828	2.33333	-0.25887
2.35	-0.82615	2.35	0.48985	2.34167	0.18842	2.34167	-0.25933
2.35833	-0.82934	2.35833	0.49026	2.35	0.18874	2.35	-0.25983
2.36667	-0.83254	2.36667	0.49065	2.35833	0.18906	2.35833	-0.26029
2.375	-0.83562	2.375	0.49104	2.36667	0.1894	2.36667	-0.2607
2.38333	-0.83864	2.38333	0.49143	2.375	0.18958	2.375	-0.2612
2.39167	-0.84163	2.39167	0.49188	2.38333	0.18984	2.38333	-0.26166
2.4	-0.84449	2.4	0.49236	2.39167	0.19012	2.39167	-0.26216
2.40833	-0.84739	2.40833	0.49288	2.4	0.19016	2.4	-0.26267
2.41667	-0.85034	2.41667	0.49341	2.40833	0.19022	2.40833	-0.26307
2.425	-0.85315	2.425	0.49398	2.41667	0.19006	2.41667	-0.26347
2.43333	-0.85607	2.43333	0.49458	2.425	0.19002	2.425	-0.26379
2.44167	-0.85899	2.44167	0.49524	2.43333	0.18994	2.43333	-0.26408
2.45	-0.86182	2.45	0.49586	2.44167	0.18988	2.44167	-0.26444
2.45833	-0.86466	2.45833	0.49645	2.45	0.18994	2.45	-0.26481
2.46667	-0.86742	2.46667	0.49702	2.45833	0.1898	2.45833	-0.26531
2.475	-0.8701	2.475	0.49759	2.46667	0.18976	2.46667	-0.26584
2.48333	-0.87275	2.48333	0.49821	2.475	0.1898	2.475	-0.26636
2.49167	-0.87542	2.49167	0.49885	2.48333	0.19008	2.48333	-0.26678
2.5	-0.87805	2.5	0.49956	2.49167	0.1904	2.49167	-0.26717
2.50833	-0.88071	2.50833	0.50035	2.5	0.19086	2.5	-0.26742
2.51667	-0.88332	2.51667	0.50115	2.50833	0.1913	2.50833	-0.26764
2.525	-0.88588	2.525	0.50195	2.51667	0.19172	2.51667	-0.26778
2.53333	-0.88825	2.53333	0.50275	2.525	0.192	2.525	-0.26792
2.54167	-0.89047	2.54167	0.50358	2.53333	0.19204	2.53333	-0.26817
2.55	-0.89257	2.55	0.50438	2.54167	0.19218	2.54167	-0.26842
2.55833	-0.89451	2.55833	0.50517	2.55	0.19222	2.55	-0.26876
2.56667	-0.89655	2.56667	0.50593	2.55833	0.19244	2.55833	-0.26906
2.575	-0.89867	2.575	0.50652	2.56667	0.19248	2.56667	-0.26943
2.58333	-0.901	2.58333	0.50712	2.575	0.19258	2.575	-0.26979
2.59167	-0.90335	2.59167	0.50769	2.58333	0.19276	2.58333	-0.27018
2.6	-0.90563	2.6	0.50826	2.59167	0.19272	2.59167	-0.27063
2.60833	-0.90783	2.60833	0.50892	2.6	0.19268	2.6	-0.27107
2.61667	-0.90986	2.61667	0.50956	2.60833	0.19246	2.60833	-0.27148
2.625	-0.9118	2.625	0.51027	2.61667	0.19212	2.61667	-0.27184
2.63333	-0.91368	2.63333	0.51097	2.625	0.19186	2.625	-0.27214
2.64167	-0.91562	2.64167	0.51169	2.63333	0.19172	2.63333	-0.27244
2.65	-0.91744	2.65	0.51249	2.64167	0.19166	2.64167	-0.27272
2.65833	-0.91929	2.65833	0.51323	2.65	0.19166	2.65	-0.27297
2.66667	-0.9211	2.66667	0.51397	2.65833	0.19154	2.65833	-0.27324
2.675	-0.92293	2.675	0.51468	2.66667	0.19148	2.66667	-0.27345
2.68333	-0.92487	2.68333	0.51541	2.675	0.19122	2.675	-0.27377
2.69167	-0.92694	2.69167	0.51621	2.68333	0.19058	2.68333	-0.27406
2.7	-0.92907	2.7	0.51705	2.69167	0.19006	2.69167	-0.27438
2.70833	-0.93126	2.70833	0.51794	2.7	0.18958	2.7	-0.27465
2.71667	-0.93346	2.71667	0.51881	2.70833	0.18938	2.70833	-0.27493
2.725	-0.93578	2.725	0.51966	2.71667	0.1894	2.71667	-0.27523
2.73333	-0.93809	2.73333	0.52041	2.725	0.18944	2.725	-0.27536
2.74167	-0.9404	2.74167	0.52118	2.73333	0.18952	2.73333	-0.27546
2.75	-0.94275	2.75	0.52196	2.74167	0.18948	2.74167	-0.27548
2.75833	-0.94503	2.75833	0.52276	2.75	0.18912	2.75	-0.27557
2.76667	-0.9473	2.76667	0.52367	2.75833	0.18866	2.75833	-0.27564
2.775	-0.94962	2.775	0.52455	2.76667	0.18816	2.76667	-0.27584
2.78333	-0.95189	2.78333	0.52534	2.775	0.1877	2.775	-0.27602
2.79167	-0.95429	2.79167	0.52607	2.78333	0.18756	2.78333	-0.27621
2.8	-0.95673	2.8	0.52674	2.79167	0.18738	2.79167	-0.27646
2.80833	-0.95918	2.80833	0.52735	2.8	0.18746	2.8	-0.27667
2.81667	-0.96167	2.81667	0.52817	2.80833	0.18746	2.80833	-0.27685
2.825	-0.96408	2.825	0.52904	2.81667	0.18738	2.81667	-0.27694
2.83333	-0.96648	2.83333	0.52998	2.825	0.18734	2.825	-0.27719
2.84167	-0.96883	2.84167	0.53091	2.83333	0.18682	2.83333	-0.27737
2.85	-0.97107	2.85	0.53167	2.84167	0.18606	2.84167	-0.27763
2.85833	-0.97334	2.85833	0.53247	2.85	0.18528	2.85	-0.27797
2.86667	-0.97555	2.86667	0.53311	2.85833	0.18454	2.85833	-0.27829
2.875	-0.97788	2.875	0.53386	2.86667	0.18376	2.86667	-0.27867
2.88333	-0.98019	2.88333	0.53457	2.875	0.1834	2.875	-0.27893
2.89167	-0.98245	2.89167	0.53525	2.88333	0.1833	2.88333	-0.27913
2.9	-0.98478	2.9	0.53603	2.89167	0.18332	2.89167	-0.27927
2.90833	-0.98706	2.90833	0.53663	2.9	0.18358	2.9	-0.27934
2.91667	-0.98942	2.91667	0.5372	2.90833	0.18358	2.90833	-0.27938
2.925	-0.99175	2.925	0.53766	2.91667	0.1834	2.91667	-0.27938
2.93333	-0.9941	2.93333	0.53811	2.925	0.1829	2.925	-0.27936
2.94167	-0.99643	2.94167	0.53868	2.93333	0.1825	2.93333	-0.27941
2.95	-0.99871	2.95	0.53923	2.94167	0.18208	2.94167	-0.27948
2.95833	-1.00091	2.95833	0.53987	2.95	0.18184	2.95	-0.27965
2.96667	-1.00299	2.96667	0.54051	2.95833	0.18184	2.95833	-0.27982
2.975	-1.00492	2.975	0.54115	2.96667	0.18186	2.96667	-0.27991
2.98333	-1.00662	2.98333	0.54179	2.975	0.18208	2.975	-0.28005
2.99167	-1.00831	2.99167	0.54238	2.98333	0.18222	2.98333	-0.28021
3	-1.00984	3	0.54295	2.99167	0.1824	2.99167	-0.28048
3.00833	-1.01144	3.00833	0.54343	3	0.1824	3	-0.28082
3.01667	-1.01322	3.01667	0.5438	3.00833	0.18248	3.00833	-0.28119
3.025	-1.015	3.025	0.54407	3.01667	0.18258	3.01667	-0.28149
3.03333	-1.01689	3.03333	0.54425	3.025	0.18276	3.025	-0.28155
3.04167	-1.01881	3.04167	0.54441	3.03333	0.18312	3.03333	-0.28155
3.05	-1.02073	3.05	0.54458	3.04167	0.18346	3.04167	-0.28144
3.05833	-1.02267	3.05833	0.54474	3.05	0.18376	3.05	-0.28135
3.06667	-1.02459	3.06667	0.54489	3.05833	0.18382	3.05833	-0.28132
3.075	-1.02649	3.075	0.54508	3.06667	0.18376	3.06667	-0.28134
3.08333	-1.02829	3.08333	0.54531	3.075	0.18358	3.075	-0.28144
3.09167	-1.02994	3.09167	0.54567	3.08333	0.1833	3.08333	-0.28153
3.1	-1.03154	3.1	0.54608	3.09167	0.18312	3.09167	-0.28162
3.10833	-1.03295	3.10833	0.54656	3.1	0.18312	3.1	-0.28169
3.11667	-1.0343	3.11667	0.54709	3.10833	0.18312	3.10833	-0.28178
3.125	-1.03564	3.125	0.54761	3.11667	0.18322	3.11667	-0.28189
3.13333	-1.03688	3.13333	0.54805	3.125	0.18326	3.125	-0.28198
3.14167	-1.03813	3.14167	0.54837	3.13333	0.18322	3.13333	-0.28205
3.15	-1.03937	3.15	0.54859	3.14167	0.18308	3.14167	-0.28208
3.15833	-1.04069	3.15833	0.54869	3.15	0.1829	3.15	-0.2821
3.16667	-1.04202	3.16667	0.54875	3.15833	0.18298	3.15833	-0.28219
3.175	-1.04323	3.175	0.54866	3.16667	0.18286	3.16667	-0.28226
3.18333	-1.04439	3.18333	0.54853	3.175	0.18282	3.175	-0.28237
3.19167	-1.04547	3.19167	0.54843	3.18333	0.1828	3.18333	-0.28256
3.2	-1.04645	3.2	0.54836	3.19167	0.18232	3.19167	-0.28265
3.20833	-1.04745	3.20833	0.54837	3.2	0.18194	3.2	-0.2827
3.21667	-1.04837	3.21667	0.5485	3.20833	0.1814	3.20833	-0.28274
3.225	-1.04928	3.225	0.54866	3.21667	0.18058	3.21667	-0.28269
3.23333	-1.05027	3.23333	0.54882	3.225	0.1797	3.225	-0.28265
3.24167	-1.05129	3.24167	0.54889	3.23333	0.17878	3.23333	-0.28267
3.25	-1.05239	3.25	0.54885	3.24167	0.17792	3.24167	-0.28267
3.25833	-1.05346	3.25833	0.54864	3.25	0.17742	3.25	-0.28272
3.26667	-1.05454	3.26667	0.54839	3.25833	0.17738	3.25833	-0.28285
3.275	-1.05579	3.275	0.5482	3.26667	0.17778	3.26667	-0.28295
3.28333	-1.05702	3.28333	0.54805	3.275	0.17848	3.275	-0.28306
3.29167	-1.05826	3.29167	0.54805	3.28333	0.17924	3.28333	-0.2831
3.3	-1.05954	3.3	0.54814	3.29167	0.17962	3.29167	-0.2831
3.30833	-1.06068	3.30833	0.54825	3.3	0.17962	3.3	-0.28311
3.31667	-1.06182	3.31667	0.54834	3.30833	0.17952	3.30833	-0.28318
3.325	-1.06305	3.325	0.54841	3.31667	0.17912	3.31667	-0.28343
3.33333	-1.06424	3.33333	0.54839	3.325	0.17888	3.325	-0.28361
3.34167	-1.06559	3.34167	0.54839	3.33333	0.1786	3.33333	-0.28386
3.35	-1.06701	3.35	0.54841	3.34167	0.17828	3.34167	-0.28404
3.35833	-1.06854	3.35833	0.5485	3.35	0.17816	3.35	-0.28415
3.36667	-1.07014	3.36667	0.5486	3.35833	0.1781	3.35833	-0.28438
3.375	-1.07169	3.375	0.54869	3.36667	0.1782	3.36667	-0.2845
3.38333	-1.07327	3.38333	0.54873	3.375	0.17806	3.375	-0.28468
3.39167	-1.07466	3.39167	0.5486	3.38333	0.1781	3.38333	-0.28477
3.4	-1.07592	3.4	0.54841	3.39167	0.17816	3.39167	-0.28479
3.40833	-1.07708	3.40833	0.54814	3.4	0.17816	3.4	-0.28475
3.41667	-1.07824	3.41667	0.54784	3.40833	0.1781	3.40833	-0.28464
3.425	-1.07943	3.425	0.54755	3.41667	0.17766	3.41667	-0.28445
3.43333	-1.08064	3.43333	0.54723	3.425	0.17714	3.425	-0.28429
3.44167	-1.08183	3.44167	0.54686	3.43333	0.1766	3.43333	-0.2842
3.45	-1.08293	3.45	0.5464	3.44167	0.17632	3.44167	-0.28422
3.45833	-1.08393	3.45833	0.5459	3.45	0.17624	3.45	-0.28432
3.46667	-1.08492	3.46667	0.54544	3.45833	0.17646	3.45833	-0.28441
3.475	-1.08589	3.475	0.54498	3.46667	0.177	3.46667	-0.28448
3.48333	-1.0869	3.48333	0.54462	3.475	0.17742	3.475	-0.28439
3.49167	-1.08798	3.49167	0.54432	3.48333	0.17774	3.48333	-0.28429
3.5	-1.08916	3.5	0.544	3.49167	0.17788	3.49167	-0.28411
3.50833	-1.09035	3.50833	0.54364	3.5	0.1777	3.5	-0.28395
3.51667	-1.09165	3.51667	0.54329	3.50833	0.17752	3.50833	-0.28386
3.525	-1.09293	3.525	0.54295	3.51667	0.17734	3.51667	-0.28379
3.53333	-1.09417	3.53333	0.54259	3.525	0.17714	3.525	-0.28379
3.54167	-1.09547	3.54167	0.54218	3.53333	0.17696	3.53333	-0.28388
3.55	-1.09661	3.55	0.54169	3.54167	0.17688	3.54167	-0.28397
3.55833	-1.09778	3.55833	0.54115	3.55	0.17678	3.55	-0.28409
3.56667	-1.09887	3.56667	0.54062	3.55833	0.17696	3.55833	-0.28427
3.575	-1.09983	3.575	0.54023	3.56667	0.17714	3.56667	-0.28445
3.58333	-1.10074	3.58333	0.53989	3.575	0.17728	3.575	-0.28463
3.59167	-1.10154	3.59167	0.53975	3.58333	0.17738	3.58333	-0.28486
3.6	-1.10239	3.6	0.5396	3.59167	0.17714	3.59167	-0.28509
3.60833	-1.10328	3.60833	0.53941	3.6	0.17674	3.6	-0.28527
3.61667	-1.10428	3.61667	0.53926	3.60833	0.17596	3.60833	-0.28544
3.625	-1.10534	3.625	0.53889	3.61667	0.17524	3.61667	-0.28553
3.63333	-1.1065	3.63333	0.53857	3.625	0.17478	3.625	-0.2855
3.64167	-1.10778	3.64167	0.53836	3.63333	0.17446	3.63333	-0.28541
3.65	-1.10905	3.65	0.53823	3.64167	0.17468	3.64167	-0.28532
3.65833	-1.11022	3.65833	0.5382	3.65	0.17492	3.65	-0.2853
3.66667	-1.11134	3.66667	0.53813	3.65833	0.17532	3.65833	-0.28537
3.675	-1.11232	3.675	0.53791	3.66667	0.17564	3.66667	-0.28546
3.68333	-1.11317	3.68333	0.53747	3.675	0.17572	3.675	-0.28555
3.69167	-1.11406	3.69167	0.53697	3.68333	0.17582	3.68333	-0.2855
3.7	-1.11486	3.7	0.5364	3.69167	0.1755	3.69167	-0.28541
3.70833	-1.1157	3.70833	0.53582	3.7	0.1749	3.7	-0.28527
3.71667	-1.1166	3.71667	0.53532	3.70833	0.17446	3.70833	-0.28518
3.725	-1.11748	3.725	0.53484	3.71667	0.17394	3.71667	-0.28516
3.73333	-1.1184	3.73333	0.53441	3.725	0.1735	3.725	-0.2852
3.74167	-1.11925	3.74167	0.53404	3.73333	0.173	3.73333	-0.28534
3.75	-1.11998	3.75	0.53366	3.74167	0.17236	3.74167	-0.28543
3.75833	-1.12071	3.75833	0.53322	3.75	0.17184	3.75	-0.28559
3.76667	-1.12139	3.76667	0.53274	3.75833	0.17094	3.75833	-0.28578
3.775	-1.12201	3.775	0.53226	3.76667	0.1702	3.76667	-0.28587
3.78333	-1.12263	3.78333	0.53167	3.775	0.16934	3.775	-0.28596
3.79167	-1.12322	3.79167	0.53105	3.78333	0.16864	3.78333	-0.286
3.8	-1.12377	3.8	0.53023	3.79167	0.16806	3.79167	-0.28601
3.80833	-1.12431	3.80833	0.52934	3.8	0.1676	3.8	-0.28598
3.81667	-1.12488	3.81667	0.52847	3.80833	0.16738	3.80833	-0.28589
3.825	-1.12557	3.825	0.52763	3.81667	0.16704	3.81667	-0.28584
3.83333	-1.12626	3.83333	0.52703	3.825	0.16686	3.825	-0.2858
3.84167	-1.12696	3.84167	0.52653	3.83333	0.16664	3.83333	-0.28592
3.85	-1.12774	3.85	0.52612	3.84167	0.16642	3.84167	-0.2861
3.85833	-1.12843	3.85833	0.52575	3.85	0.16624	3.85	-0.28623
3.86667	-1.12904	3.86667	0.52527	3.85833	0.166	3.85833	-0.28628
3.875	-1.12966	3.875	0.52464	3.86667	0.16576	3.86667	-0.28628
3.88333	-1.13021	3.88333	0.5239	3.875	0.16544	3.875	-0.28633
3.89167	-1.13076	3.89167	0.52308	3.88333	0.16508	3.88333	-0.28642
3.9	-1.13135	3.9	0.5223	3.89167	0.16482	3.89167	-0.28651
3.90833	-1.1319	3.90833	0.5216	3.9	0.16496	3.9	-0.2866
3.91667	-1.13245	3.91667	0.52112	3.90833	0.16526	3.90833	-0.28664
3.925	-1.13297	3.925	0.52071	3.91667	0.1655	3.91667	-0.28662
3.93333	-1.13347	3.93333	0.52048	3.925	0.16596	3.925	-0.28657
3.94167	-1.13395	3.94167	0.52039	3.93333	0.1664	3.93333	-0.28657
3.95	-1.13432	3.95	0.52029	3.94167	0.16674	3.94167	-0.28657
3.95833	-1.13461	3.95833	0.5202	3.95	0.16706	3.95	-0.2866
3.96667	-1.13487	3.96667	0.52006	3.95833	0.16732	3.95833	-0.28671
3.975	-1.13507	3.975	0.52	3.96667	0.16738	3.96667	-0.28678
3.98333	-1.13523	3.98333	0.5199	3.975	0.16736	3.975	-0.28678
3.99167	-1.13539	3.99167	0.51981	3.98333	0.1672	3.98333	-0.28678
4	-1.13557	4	0.51977	3.99167	0.16696	3.99167	-0.28683
4.00833	-1.13583	4.00833	0.51965	4	0.16674	4	-0.28685
4.01667	-1.13608	4.01667	0.51959	4.00833	0.16656	4.00833	-0.28696
4.025	-1.13642	4.025	0.51952	4.01667	0.16664	4.01667	-0.28712
4.03333	-1.13669	4.03333	0.51954	4.025	0.16686	4.025	-0.28719
4.04167	-1.13694	4.04167	0.5197	4.03333	0.16692	4.03333	-0.28728
4.05	-1.13718	4.05	0.51981	4.04167	0.16704	4.04167	-0.28735
4.05833	-1.13738	4.05833	0.5199	4.05	0.16714	4.05	-0.28735
4.06667	-1.13756	4.06667	0.51995	4.05833	0.16732	4.05833	-0.28738
4.075	-1.13772	4.075	0.51986	4.06667	0.16736	4.06667	-0.28733
4.08333	-1.13797	4.08333	0.51975	4.075	0.16738	4.075	-0.28733
4.09167	-1.13815	4.09167	0.51965	4.08333	0.16768	4.08333	-0.28733
4.1	-1.13841	4.1	0.51949	4.09167	0.16752	4.09167	-0.28729
4.10833	-1.13862	4.10833	0.51933	4.1	0.1675	4.1	-0.28735
4.11667	-1.13871	4.11667	0.51924	4.10833	0.16732	4.10833	-0.28726
4.125	-1.1388	4.125	0.51933	4.11667	0.16696	4.11667	-0.28717
4.13333	-1.1388	4.13333	0.51943	4.125	0.16682	4.125	-0.28708
4.14167	-1.1388	4.14167	0.51961	4.13333	0.16682	4.13333	-0.28706
4.15	-1.13887	4.15	0.51979	4.14167	0.16714	4.14167	-0.28715
4.15833	-1.13896	4.15833	0.51977	4.15	0.16732	4.15	-0.28724
4.16667	-1.13912	4.16667	0.51966	4.15833	0.16756	4.15833	-0.28733
4.175	-1.1393	4.175	0.51949	4.16667	0.16792	4.16667	-0.28735
4.18333	-1.13941	4.18333	0.51929	4.175	0.16806	4.175	-0.28735
4.19167	-1.13946	4.19167	0.51917	4.18333	0.16814	4.18333	-0.28724
4.2	-1.13946	4.2	0.5191	4.19167	0.16806	4.19167	-0.28708
4.20833	-1.13946	4.20833	0.51909	4.2	0.168	4.2	-0.2869
4.21667	-1.13941	4.21667	0.51924	4.20833	0.16796	4.20833	-0.2868
4.225	-1.13944	4.225	0.51938	4.21667	0.16788	4.21667	-0.28676
4.23333	-1.1395	4.23333	0.51961	4.225	0.16788	4.225	-0.28674
4.24167	-1.13957	4.24167	0.51986	4.23333	0.16802	4.23333	-0.28674
4.25	-1.13971	4.25	0.51993	4.24167	0.16814	4.24167	-0.28667
4.25833	-1.13985	4.25833	0.52009	4.25	0.16834	4.25	-0.28664
4.26667	-1.14005	4.26667	0.52011	4.25833	0.16878	4.25833	-0.28673
4.275	-1.14031	4.275	0.52016	4.26667	0.1693	4.26667	-0.28681
4.28333	-1.14063	4.28333	0.52027	4.275	0.16998	4.275	-0.2869
4.29167	-1.14108	4.29167	0.52041	4.28333	0.17062	4.28333	-0.28699
4.3	-1.14156	4.3	0.52073	4.29167	0.17106	4.29167	-0.28699
4.30833	-1.14206	4.30833	0.52098	4.3	0.1708	4.3	-0.28699
4.31667	-1.14259	4.31667	0.52127	4.30833	0.1703	4.30833	-0.28699
4.325	-1.14302	4.325	0.52141	4.31667	0.16998	4.31667	-0.28699
4.33333	-1.14346	4.33333	0.52151	4.325	0.1697	4.325	-0.28703
4.34167	-1.14389	4.34167	0.5215	4.33333	0.17006	4.33333	-0.28703
4.35	-1.1443	4.35	0.52146	4.34167	0.17074	4.34167	-0.28703
4.35833	-1.14474	4.35833	0.52146	4.35	0.17148	4.35	-0.28696
4.36667	-1.14517	4.36667	0.52139	4.35833	0.1723	4.35833	-0.28689
4.375	-1.14567	4.375	0.52134	4.36667	0.17284	4.36667	-0.28689
4.38333	-1.14618	4.38333	0.52123	4.375	0.17308	4.375	-0.28689
4.39167	-1.14668	4.39167	0.52119	4.38333	0.17344	4.38333	-0.28696
4.4	-1.14713	4.4	0.52118	4.39167	0.17376	4.39167	-0.28697
4.40833	-1.1475	4.40833	0.52132	4.4	0.17412	4.4	-0.28689
4.41667	-1.1478	4.41667	0.52148	4.40833	0.17468	4.40833	-0.28673
4.425	-1.14807	4.425	0.52151	4.41667	0.17518	4.41667	-0.28651
4.43333	-1.14839	4.43333	0.52157	4.425	0.17596	4.425	-0.2863
4.44167	-1.14871	4.44167	0.52162	4.43333	0.17654	4.43333	-0.28612
4.45	-1.14914	4.45	0.52169	4.44167	0.17696	4.44167	-0.28601
4.45833	-1.14964	4.45833	0.5218	4.45	0.17732	4.45	-0.28596
4.46667	-1.15015	4.46667	0.52199	4.45833	0.17732	4.45833	-0.28594
4.475	-1.15069	4.475	0.52221	4.46667	0.17742	4.46667	-0.28603
4.48333	-1.15115	4.48333	0.52242	4.475	0.17732	4.475	-0.28605
4.49167	-1.15168	4.49167	0.52249	4.48333	0.177	4.48333	-0.28605
4.5	-1.15223	4.5	0.52235	4.49167	0.17668	4.49167	-0.28603
4.50833	-1.15284	4.50833	0.52203	4.5	0.17646	4.5	-0.28596
4.51667	-1.15359	4.51667	0.52162	4.50833	0.17646	4.50833	-0.286
4.525	-1.15432	4.525	0.52126	4.51667	0.17632	4.51667	-0.28607
4.53333	-1.15515	4.53333	0.52101	4.525	0.17628	4.525	-0.2861
4.54167	-1.15611	4.54167	0.52096	4.53333	0.17636	4.53333	-0.28612
4.55	-1.15702	4.55	0.52107	4.54167	0.17638	4.54167	-0.28619
4.55833	-1.15803	4.55833	0.52123	4.55	0.17638	4.55	-0.28626
4.56667	-1.15897	4.56667	0.5213	4.55833	0.17622	4.55833	-0.28632
4.575	-1.16001	4.575	0.52117	4.56667	0.17582	4.56667	-0.2863
4.58333	-1.16102	4.58333	0.52078	4.575	0.17522	4.575	-0.28625
4.59167	-1.16202	4.59167	0.52036	4.58333	0.17478	4.58333	-0.28607
4.6	-1.16299	4.6	0.51986	4.59167	0.17432	4.59167	-0.28584
4.60833	-1.16381	4.60833	0.51931	4.6	0.17396	4.6	-0.28564
4.61667	-1.1646	4.61667	0.51885	4.60833	0.17386	4.60833	-0.28539
4.625	-1.16532	4.625	0.51826	4.61667	0.17368	4.61667	-0.28525
4.63333	-1.16611	4.63333	0.51773	4.625	0.17376	4.625	-0.28521
4.64167	-1.16698	4.64167	0.51705	4.63333	0.1738	4.63333	-0.28525
4.65	-1.16806	4.65	0.51632	4.64167	0.17386	4.64167	-0.28528
4.65833	-1.16936	4.65833	0.51563	4.65	0.17396	4.65	-0.28532
4.66667	-1.17077	4.66667	0.51483	4.65833	0.17426	4.65833	-0.28536
4.675	-1.17208	4.675	0.51408	4.66667	0.17464	4.66667	-0.28534
4.68333	-1.17334	4.68333	0.51335	4.675	0.17508	4.675	-0.2853
4.69167	-1.17431	4.69167	0.51264	4.68333	0.17556	4.68333	-0.2852
4.7	-1.17507	4.7	0.51191	4.69167	0.17574	4.69167	-0.28504
4.70833	-1.17582	4.70833	0.51114	4.7	0.17568	4.7	-0.28484
4.71667	-1.17653	4.71667	0.51036	4.70833	0.17546	4.70833	-0.28466
4.725	-1.17744	4.725	0.50958	4.71667	0.1754	4.71667	-0.28456
4.73333	-1.17845	4.73333	0.50887	4.725	0.17524	4.725	-0.28447
4.74167	-1.17966	4.74167	0.50826	4.73333	0.1751	4.73333	-0.28441
4.75	-1.18098	4.75	0.50773	4.74167	0.17542	4.74167	-0.28441
4.75833	-1.18224	4.75833	0.50721	4.75	0.17578	4.75	-0.28445
4.76667	-1.18352	4.76667	0.50677	4.75833	0.17624	4.75833	-0.28452
4.775	-1.18473	4.775	0.50634	4.76667	0.17692	4.76667	-0.28468
4.78333	-1.18581	4.78333	0.50593	4.775	0.1776	4.775	-0.28486
4.79167	-1.18699	4.79167	0.50567	4.78333	0.17814	4.78333	-0.28498
4.8	-1.18815	4.8	0.50547	4.79167	0.17856	4.79167	-0.28502
4.80833	-1.18932	4.80833	0.50547	4.8	0.17902	4.8	-0.28491
4.81667	-1.19062	4.81667	0.50552	4.80833	0.17934	4.80833	-0.28466
4.825	-1.19204	4.825	0.50558	4.81667	0.17952	4.81667	-0.28429
4.83333	-1.19353	4.83333	0.50559	4.825	0.17994	4.825	-0.28395
4.84167	-1.19508	4.84167	0.5055	4.83333	0.18052	4.83333	-0.28368
4.85	-1.19672	4.85	0.50543	4.84167	0.1813	4.84167	-0.28349
4.85833	-1.19826	4.85833	0.50538	4.85	0.18236	4.85	-0.28343
4.86667	-1.1999	4.86667	0.50536	4.85833	0.18326	4.85833	-0.28359
4.875	-1.20141	4.875	0.50536	4.86667	0.18378	4.86667	-0.28377
4.88333	-1.20287	4.88333	0.50536	4.875	0.18378	4.875	-0.28395
4.89167	-1.20431	4.89167	0.50536	4.88333	0.18358	4.88333	-0.28407
4.9	-1.20574	4.9	0.50536	4.89167	0.18322	4.89167	-0.284
4.90833	-1.2073	4.90833	0.50535	4.9	0.18312	4.9	-0.28395
4.91667	-1.20894	4.91667	0.50535	4.90833	0.18322	4.90833	-0.28384
4.925	-1.21061	4.925	0.50526	4.91667	0.18354	4.91667	-0.28372
4.93333	-1.2123	4.93333	0.50517	4.925	0.1839	4.925	-0.28368
4.94167	-1.21399	4.94167	0.50517	4.93333	0.18408	4.93333	-0.28367
4.95	-1.21568	4.95	0.50508	4.94167	0.18418	4.94167	-0.28377
4.95833	-1.2174	4.95833	0.50499	4.95	0.18414	4.95	-0.28388
4.96667	-1.21917	4.96667	0.5049	4.95833	0.18446	4.95833	-0.28391
4.975	-1.22084	4.975	0.50474	4.96667	0.18496	4.96667	-0.284
4.98333	-1.22249	4.98333	0.5046	4.975	0.18564	4.975	-0.28407
4.99167	-1.22397	4.99167	0.50447	4.98333	0.18632	4.98333	-0.2842
5	-1.22546	5	0.50422	4.99167	0.18688	4.99167	-0.28429
5.00833	-1.22692	5.00833	0.50387	5	0.18732	5	-0.28436
5.01667	-1.22838	5.01667	0.5035	5.00833	0.18766	5.00833	-0.28438
5.025	-1.22991	5.025	0.50305	5.01667	0.18816	5.01667	-0.28436
5.03333	-1.23139	5.03333	0.50268	5.025	0.18834	5.025	-0.28429
5.04167	-1.23293	5.04167	0.50232	5.03333	0.18848	5.03333	-0.28411
5.05	-1.23446	5.05	0.502	5.04167	0.18844	5.04167	-0.28393
5.05833	-1.23599	5.05833	0.50172	5.05	0.18828	5.05	-0.28384
5.06667	-1.23754	5.06667	0.50145	5.05833	0.18812	5.05833	-0.28386
5.075	-1.23907	5.075	0.50125	5.06667	0.18788	5.06667	-0.28395
5.08333	-1.24065	5.08333	0.50102	5.075	0.18792	5.075	-0.28404
5.09167	-1.24227	5.09167	0.50084	5.08333	0.18792	5.08333	-0.28416
5.1	-1.24385	5.1	0.50072	5.09167	0.18816	5.09167	-0.28427
5.10833	-1.24544	5.10833	0.50065	5.1	0.18834	5.1	-0.28427
5.11667	-1.247	5.11667	0.50065	5.10833	0.18844	5.10833	-0.28432
5.125	-1.24848	5.125	0.5007	5.11667	0.1888	5.11667	-0.28439
5.13333	-1.25003	5.13333	0.50081	5.125	0.1892	5.125	-0.28452
5.14167	-1.25156	5.14167	0.50097	5.13333	0.18998	5.13333	-0.28472
5.15	-1.2531	5.15	0.50115	5.14167	0.19084	5.14167	-0.28484
5.15833	-1.25472	5.15833	0.50136	5.15	0.19154	5.15	-0.2848
5.16667	-1.25627	5.16667	0.50157	5.15833	0.19198	5.15833	-0.28466
5.175	-1.25791	5.175	0.50177	5.16667	0.192	5.16667	-0.28447
5.18333	-1.2596	5.18333	0.50195	5.175	0.19168	5.175	-0.28424
5.19167	-1.26129	5.19167	0.50209	5.18333	0.19116	5.18333	-0.28404
5.2	-1.26299	5.2	0.50216	5.19167	0.19066	5.19167	-0.28404
5.20833	-1.26465	5.20833	0.50221	5.2	0.19058	5.2	-0.28415
5.21667	-1.26619	5.21667	0.50221	5.20833	0.19094	5.20833	-0.28431
5.225	-1.26778	5.225	0.50216	5.21667	0.19162	5.21667	-0.28452
5.23333	-1.26925	5.23333	0.50207	5.225	0.19262	5.225	-0.28457
5.24167	-1.27078	5.24167	0.50188	5.23333	0.1936	5.23333	-0.28456
5.25	-1.27237	5.25	0.50164	5.24167	0.19438	5.24167	-0.28438
5.25833	-1.2739	5.25833	0.50138	5.25	0.19514	5.25	-0.28416
5.26667	-1.2756	5.26667	0.50099	5.25833	0.19574	5.25833	-0.28399
5.275	-1.27728	5.275	0.50054	5.26667	0.1962	5.26667	-0.28381
5.28333	-1.27893	5.28333	0.50006	5.275	0.19656	5.275	-0.28379
5.29167	-1.28053	5.29167	0.49953	5.28333	0.19674	5.28333	-0.28381
5.3	-1.28199	5.3	0.49891	5.29167	0.19698	5.29167	-0.2839
5.30833	-1.28343	5.30833	0.49828	5.3	0.1971	5.3	-0.28404
5.31667	-1.28487	5.31667	0.49752	5.30833	0.1973	5.30833	-0.28424
5.325	-1.28628	5.325	0.4967	5.31667	0.19756	5.31667	-0.2844
5.33333	-1.28768	5.33333	0.49595	5.325	0.19788	5.325	-0.28448
5.34167	-1.28901	5.34167	0.49517	5.33333	0.19824	5.33333	-0.28452
5.35	-1.29037	5.35	0.49453	5.34167	0.19842	5.34167	-0.2845
5.35833	-1.29177	5.35833	0.49398	5.35	0.1987	5.35	-0.28448
5.36667	-1.29307	5.36667	0.49353	5.35833	0.19876	5.35833	-0.2844
5.375	-1.29439	5.375	0.49318	5.36667	0.19884	5.36667	-0.28431
5.38333	-1.29547	5.38333	0.49282	5.375	0.19912	5.375	-0.28429
5.39167	-1.29647	5.39167	0.49243	5.38333	0.1994	5.38333	-0.28427
5.4	-1.29745	5.4	0.492	5.39167	0.1997	5.39167	-0.28427
5.40833	-1.29828	5.40833	0.49151	5.4	0.19998	5.4	-0.28418
5.41667	-1.29906	5.41667	0.49101	5.40833	0.20012	5.40833	-0.28409
5.425	-1.29976	5.425	0.49047	5.41667	0.19998	5.41667	-0.28413
5.43333	-1.30052	5.43333	0.48989	5.425	0.19972	5.425	-0.28422
5.44167	-1.30118	5.44167	0.48928	5.43333	0.19944	5.43333	-0.28443
5.45	-1.30168	5.45	0.48868	5.44167	0.19926	5.44167	-0.28463
5.45833	-1.30216	5.45833	0.48816	5.45	0.19916	5.45	-0.28472
5.46667	-1.30248	5.46667	0.48768	5.45833	0.1992	5.45833	-0.2847
5.475	-1.30275	5.475	0.48729	5.46667	0.19926	5.46667	-0.28457
5.48333	-1.3031	5.48333	0.48695	5.475	0.19906	5.475	-0.2844
5.49167	-1.30342	5.49167	0.48663	5.48333	0.19884	5.48333	-0.28418
5.5	-1.30374	5.5	0.48628	5.49167	0.1987	5.49167	-0.28402
5.50833	-1.30417	5.50833	0.48592	5.5	0.19856	5.5	-0.28395
5.51667	-1.30455	5.51667	0.48544	5.50833	0.19856	5.50833	-0.28395
5.525	-1.3049	5.525	0.48489	5.51667	0.1989	5.51667	-0.28392
5.53333	-1.30513	5.53333	0.48435	5.525	0.19934	5.525	-0.28391
5.54167	-1.30543	5.54167	0.48366	5.53333	0.19984	5.53333	-0.28388
5.55	-1.30574	5.55	0.48299	5.54167	0.20058	5.54167	-0.2837
5.55833	-1.306	5.55833	0.48227	5.55	0.20136	5.55	-0.28352
5.56667	-1.30627	5.56667	0.48155	5.55833	0.20218	5.55833	-0.28331
5.575	-1.30646	5.575	0.48085	5.56667	0.20328	5.56667	-0.28306
5.58333	-1.30666	5.58333	0.48014	5.575	0.20452	5.575	-0.28281
5.59167	-1.30684	5.59167	0.47946	5.58333	0.2057	5.58333	-0.28262
5.6	-1.30703	5.6	0.47877	5.59167	0.20674	5.59167	-0.28251
5.60833	-1.30712	5.60833	0.47808	5.6	0.20752	5.6	-0.28242
5.61667	-1.30728	5.61667	0.47735	5.60833	0.20794	5.60833	-0.28246
5.625	-1.30746	5.625	0.4766	5.61667	0.20812	5.61667	-0.28255
5.63333	-1.30773	5.63333	0.47585	5.625	0.2083	5.625	-0.2826
5.64167	-1.3081	5.64167	0.47514	5.63333	0.20852	5.63333	-0.28269
5.65	-1.3084	5.65	0.47443	5.64167	0.20876	5.64167	-0.28272
5.65833	-1.30878	5.65833	0.47368	5.65	0.20926	5.65	-0.28263
5.66667	-1.30911	5.66667	0.47288	5.65833	0.2099	5.65833	-0.28251
5.675	-1.30942	5.675	0.47201	5.66667	0.21048	5.66667	-0.28233
5.68333	-1.30975	5.68333	0.47114	5.675	0.21094	5.675	-0.28219
5.69167	-1.31015	5.69167	0.47025	5.68333	0.21114	5.68333	-0.28219
5.7	-1.31057	5.7	0.4694	5.69167	0.21114	5.69167	-0.28231
5.70833	-1.31107	5.70833	0.46856	5.7	0.21122	5.7	-0.28249
5.71667	-1.31157	5.71667	0.46773	5.70833	0.2114	5.70833	-0.28263
5.725	-1.31205	5.725	0.46689	5.71667	0.21168	5.71667	-0.28272
5.73333	-1.31251	5.73333	0.46605	5.725	0.21204	5.725	-0.28267
5.74167	-1.31289	5.74167	0.4652	5.73333	0.21226	5.73333	-0.28258
5.75	-1.31328	5.75	0.46433	5.74167	0.21236	5.74167	-0.28249
5.75833	-1.31365	5.75833	0.46344	5.75	0.2119	5.75	-0.2824
5.76667	-1.31402	5.76667	0.4625	5.75833	0.21136	5.75833	-0.28246
5.775	-1.31449	5.775	0.4615	5.76667	0.21082	5.76667	-0.28246
5.78333	-1.315	5.78333	0.46043	5.775	0.21026	5.775	-0.28251
5.79167	-1.31566	5.79167	0.45935	5.78333	0.21016	5.78333	-0.28256
5.8	-1.31641	5.8	0.45833	5.79167	0.21018	5.79167	-0.28242
5.80833	-1.31721	5.80833	0.4573	5.8	0.21036	5.8	-0.28237
5.81667	-1.31806	5.81667	0.45636	5.80833	0.21064	5.80833	-0.28223
5.825	-1.3189	5.825	0.45538	5.81667	0.2108	5.81667	-0.28208
5.83333	-1.31968	5.83333	0.45437	5.825	0.21082	5.825	-0.28205
5.84167	-1.32043	5.84167	0.4533	5.83333	0.21064	5.83333	-0.28201
5.85	-1.32112	5.85	0.45214	5.84167	0.21064	5.84167	-0.28201
5.85833	-1.32171	5.85833	0.45109	5.85	0.2108	5.85	-0.28201
5.86667	-1.32224	5.86667	0.45003	5.85833	0.21096	5.85833	-0.28201
5.875	-1.32272	5.875	0.44907	5.86667	0.21154	5.86667	-0.28201
5.88333	-1.32315	5.88333	0.44823	5.875	0.21208	5.875	-0.28201
5.89167	-1.32349	5.89167	0.44727	5.88333	0.21268	5.88333	-0.28208
5.9	-1.32381	5.9	0.44627	5.89167	0.21332	5.89167	-0.28217
5.90833	-1.32407	5.90833	0.44515	5.9	0.2137	5.9	-0.28226
5.91667	-1.32434	5.91667	0.44401	5.90833	0.21406	5.90833	-0.28235
5.925	-1.32466	5.925	0.44289	5.91667	0.21446	5.91667	-0.28244
5.93333	-1.32502	5.93333	0.44188	5.925	0.21496	5.925	-0.28247
5.94167	-1.32535	5.94167	0.44101	5.93333	0.2156	5.93333	-0.28244
5.95	-1.32559	5.95	0.44014	5.94167	0.21642	5.94167	-0.28247
5.95833	-1.32566	5.95833	0.43932	5.95	0.21738	5.95	-0.28249
5.96667	-1.32553	5.96667	0.43841	5.95833	0.21836	5.95833	-0.28255
5.975	-1.3252	5.975	0.4375	5.96667	0.21936	5.96667	-0.28267
5.98333	-1.32477	5.98333	0.43658	5.975	0.22008	5.975	-0.28272
5.99167	-1.32427	5.99167	0.43585	5.98333	0.22062	5.98333	-0.28269
6	-1.32375	6	0.43526	5.99167	0.2209	5.99167	-0.28256
6.00833	-1.32324	6.00833	0.43473	6	0.22122	6	-0.28239
6.01667	-1.32263	6.01667	0.4343	6.00833	0.22164	6.00833	-0.28226
6.025	-1.32191	6.025	0.43391	6.01667	0.222	6.01667	-0.28221
6.03333	-1.32103	6.03333	0.43361	6.025	0.22236	6.025	-0.28224
6.04167	-1.32006	6.04167	0.43339	6.03333	0.22238	6.03333	-0.28233
6.05	-1.31902	6.05	0.43331	6.04167	0.22228	6.04167	-0.28239
6.05833	-1.31789	6.05833	0.43323	6.05	0.22214	6.05	-0.28247
6.06667	-1.3168	6.06667	0.43313	6.05833	0.22182	6.05833	-0.28247
6.075	-1.31575	6.075	0.43293	6.06667	0.22164	6.06667	-0.28246
6.08333	-1.31463	6.08333	0.43267	6.075	0.22158	6.075	-0.28239
6.09167	-1.3136	6.09167	0.43236	6.08333	0.22182	6.08333	-0.28231
6.1	-1.31255	6.1	0.43201	6.09167	0.22232	6.09167	-0.28231
6.10833	-1.31148	6.10833	0.43172	6.1	0.22288	6.1	-0.28233
6.11667	-1.31056	6.11667	0.43146	6.10833	0.22352	6.10833	-0.28244
6.125	-1.30968	6.125	0.43126	6.11667	0.22406	6.11667	-0.28253
6.13333	-1.30897	6.13333	0.43099	6.125	0.2246	6.125	-0.28262
6.14167	-1.30842	6.14167	0.43055	6.13333	0.22488	6.13333	-0.28278
6.15	-1.30803	6.15	0.42998	6.14167	0.22496	6.14167	-0.2829
6.15833	-1.3078	6.15833	0.42914	6.15	0.22466	6.15	-0.28299
6.16667	-1.30769	6.16667	0.42838	6.15833	0.2241	6.15833	-0.2831
6.175	-1.30766	6.175	0.4277	6.16667	0.22352	6.16667	-0.2831
6.18333	-1.30764	6.18333	0.42713	6.175	0.22314	6.175	-0.2831
6.19167	-1.30773	6.19167	0.42669	6.18333	0.22296	6.18333	-0.28299
6.2	-1.30789	6.2	0.42619	6.19167	0.223	6.19167	-0.28288
6.20833	-1.30814	6.20833	0.42578	6.2	0.22334	6.2	-0.28283
6.21667	-1.30849	6.21667	0.42519	6.20833	0.22356	6.20833	-0.28274
6.225	-1.30896	6.225	0.42434	6.21667	0.22384	6.21667	-0.28269
6.23333	-1.30938	6.23333	0.42333	6.225	0.2242	6.225	-0.28269
6.24167	-1.30992	6.24167	0.42221	6.23333	0.22424	6.23333	-0.28271
6.25	-1.31041	6.25	0.42105	6.24167	0.22424	6.24167	-0.28278
6.25833	-1.3109	6.25833	0.41995	6.25	0.22396	6.25	-0.28283
6.26667	-1.31145	6.26667	0.41895	6.25833	0.22364	6.25833	-0.28292
6.275	-1.31194	6.275	0.41806	6.26667	0.22338	6.26667	-0.28297
6.28333	-1.3126	6.28333	0.41732	6.275	0.2232	6.275	-0.28299
6.29167	-1.31328	6.29167	0.4166	6.28333	0.22324	6.28333	-0.28311
6.3	-1.31399	6.3	0.41594	6.29167	0.22336	6.29167	-0.2832
6.30833	-1.31477	6.30833	0.41525	6.3	0.2236	6.3	-0.28329
6.31667	-1.31541	6.31667	0.41456	6.30833	0.22392	6.30833	-0.2834
6.325	-1.31605	6.325	0.41395	6.31667	0.22424	6.31667	-0.28345
6.33333	-1.31653	6.33333	0.41338	6.325	0.22446	6.325	-0.28345
6.34167	-1.31689	6.34167	0.41287	6.33333	0.22456	6.33333	-0.28345
6.35	-1.31712	6.35	0.41235	6.34167	0.22466	6.34167	-0.28343
6.35833	-1.31723	6.35833	0.41171	6.35	0.22474	6.35	-0.28343
6.36667	-1.31732	6.36667	0.41095	6.35833	0.22492	6.35833	-0.28343
6.375	-1.31741	6.375	0.40995	6.36667	0.2251	6.36667	-0.28343
6.38333	-1.31753	6.38333	0.40879	6.375	0.22524	6.375	-0.28347
6.39167	-1.31772	6.39167	0.40771	6.38333	0.22534	6.38333	-0.28347
6.4	-1.31799	6.4	0.40671	6.39167	0.22542	6.39167	-0.28347
6.40833	-1.31821	6.40833	0.40582	6.4	0.2256	6.4	-0.28347
6.41667	-1.31847	6.41667	0.40508	6.40833	0.22574	6.40833	-0.28343
6.425	-1.31865	6.425	0.40442	6.41667	0.22576	6.41667	-0.28343
6.43333	-1.31872	6.43333	0.40383	6.425	0.22556	6.425	-0.28343
6.44167	-1.3187	6.44167	0.40339	6.43333	0.22534	6.43333	-0.28352
6.45	-1.31853	6.45	0.40301	6.44167	0.22498	6.44167	-0.28368
6.45833	-1.3183	6.45833	0.40269	6.45	0.22474	6.45	-0.28386
6.46667	-1.31803	6.46667	0.40234	6.45833	0.22452	6.45833	-0.28413
6.475	-1.31782	6.475	0.40198	6.46667	0.22424	6.46667	-0.28431
6.48333	-1.31767	6.48333	0.40168	6.475	0.22424	6.475	-0.28438
6.49167	-1.31755	6.49167	0.4014	6.48333	0.22428	6.48333	-0.28438
6.5	-1.31748	6.5	0.40118	6.49167	0.22452	6.49167	-0.2842
6.50833	-1.31748	6.50833	0.40108	6.5	0.22464	6.5	-0.28402
6.51667	-1.31753	6.51667	0.40102	6.50833	0.22474	6.50833	-0.28388
6.525	-1.31764	6.525	0.401	6.51667	0.22492	6.51667	-0.28379
6.53333	-1.31781	6.53333	0.40104	6.525	0.22502	6.525	-0.28379
6.54167	-1.31794	6.54167	0.40106	6.53333	0.22524	6.53333	-0.28372
6.55	-1.31803	6.55	0.40109	6.54167	0.22534	6.54167	-0.28358
6.55833	-1.3181	6.55833	0.40123	6.55	0.22552	6.55	-0.28351
6.56667	-1.31803	6.56667	0.40147	6.55833	0.2256	6.55833	-0.28342
6.575	-1.31781	6.575	0.4018	6.56667	0.22566	6.56667	-0.28342
6.58333	-1.31751	6.58333	0.40218	6.575	0.22566	6.575	-0.28356
6.59167	-1.31714	6.59167	0.40259	6.58333	0.22548	6.58333	-0.28363
6.6	-1.31682	6.6	0.40307	6.59167	0.22544	6.59167	-0.28368
6.60833	-1.3166	6.60833	0.40349	6.6	0.22552	6.6	-0.2837
6.61667	-1.31655	6.61667	0.40403	6.60833	0.22566	6.60833	-0.28363
6.625	-1.31657	6.625	0.4046	6.61667	0.2257	6.61667	-0.28358
6.63333	-1.31659	6.63333	0.4052	6.625	0.22566	6.625	-0.28352
6.64167	-1.31666	6.64167	0.40582	6.63333	0.22552	6.63333	-0.28349
6.65	-1.31664	6.65	0.4065	6.64167	0.22534	6.64167	-0.28342
6.65833	-1.31646	6.65833	0.40719	6.65	0.2253	6.65	-0.28329
6.66667	-1.3163	6.66667	0.40789	6.65833	0.2252	6.65833	-0.28313
6.675	-1.31609	6.675	0.40862	6.66667	0.22506	6.66667	-0.28292
6.68333	-1.31575	6.68333	0.40933	6.675	0.22506	6.675	-0.28272
6.69167	-1.31547	6.69167	0.41008	6.68333	0.22506	6.68333	-0.28258
6.7	-1.31506	6.7	0.41082	6.69167	0.22516	6.69167	-0.28256
6.70833	-1.31467	6.70833	0.41162	6.7	0.22544	6.7	-0.2826
6.71667	-1.31431	6.71667	0.41241	6.70833	0.22576	6.70833	-0.28267
6.725	-1.31406	6.725	0.41319	6.71667	0.22598	6.71667	-0.28269
6.73333	-1.31394	6.73333	0.41397	6.725	0.22616	6.725	-0.28269
6.74167	-1.31372	6.74167	0.41461	6.73333	0.22638	6.73333	-0.28269
6.75	-1.31355	6.75	0.41511	6.74167	0.2263	6.74167	-0.28269
6.75833	-1.31337	6.75833	0.41554	6.75	0.22626	6.75	-0.28272
6.76667	-1.31319	6.76667	0.41582	6.75833	0.2263	6.75833	-0.28276
6.775	-1.31312	6.775	0.41612	6.76667	0.2263	6.76667	-0.28285
6.78333	-1.31314	6.78333	0.41644	6.775	0.22656	6.775	-0.28294
6.79167	-1.31316	6.79167	0.41674	6.78333	0.2269	6.78333	-0.28303
6.8	-1.31316	6.8	0.41705	6.79167	0.22738	6.79167	-0.28299
6.80833	-1.31312	6.80833	0.4174	6.8	0.22786	6.8	-0.2829
6.81667	-1.31293	6.81667	0.4178	6.80833	0.22834	6.80833	-0.28272
6.825	-1.31273	6.825	0.41815	6.81667	0.22898	6.81667	-0.28246
6.83333	-1.31239	6.83333	0.41861	6.825	0.22954	6.825	-0.28224
6.84167	-1.31207	6.84167	0.41915	6.83333	0.22994	6.83333	-0.28207
6.85	-1.31179	6.85	0.41973	6.84167	0.23026	6.84167	-0.28196
6.85833	-1.31143	6.85833	0.42036	6.85	0.2305	6.85	-0.28194
6.86667	-1.31115	6.86667	0.42087	6.85833	0.23078	6.85833	-0.28198
6.875	-1.31088	6.875	0.42119	6.86667	0.23128	6.86667	-0.28198
6.88333	-1.31068	6.88333	0.42126	6.875	0.23178	6.875	-0.28199
6.89167	-1.31045	6.89167	0.42121	6.88333	0.23228	6.88333	-0.28207
6.9	-1.31028	6.9	0.4211	6.89167	0.2327	6.89167	-0.28207
6.90833	-1.3101	6.90833	0.42093	6.9	0.23292	6.9	-0.28203
6.91667	-1.30991	6.91667	0.42093	6.90833	0.2331	6.90833	-0.28194
6.925	-1.30978	6.925	0.42101	6.91667	0.23314	6.91667	-0.28173
6.93333	-1.3096	6.93333	0.42118	6.925	0.23324	6.925	-0.28144
6.94167	-1.30942	6.94167	0.42151	6.93333	0.23352	6.93333	-0.28105
6.95	-1.30925	6.95	0.42182	6.94167	0.23398	6.94167	-0.28064
6.95833	-1.30894	6.95833	0.42217	6.95	0.23442	6.95	-0.28027
6.96667	-1.30873	6.96667	0.42247	6.95833	0.23478	6.95833	-0.28002
6.975	-1.30843	6.975	0.42258	6.96667	0.23492	6.96667	-0.27991
6.98333	-1.30806	6.98333	0.42256	6.975	0.23498	6.975	-0.27988
6.99167	-1.30773	6.99167	0.42231	6.98333	0.23502	6.98333	-0.27986
7	-1.30741	7	0.42206	6.99167	0.23498	6.99167	-0.27977
7.00833	-1.30715	7.00833	0.42198	7	0.2351	7	-0.27968
7.01667	-1.30688	7.01667	0.42198	7.00833	0.2351	7.00833	-0.27952
7.025	-1.30667	7.025	0.42215	7.01667	0.2353	7.01667	-0.27929
7.03333	-1.3064	7.03333	0.42233	7.025	0.23558	7.025	-0.27911
7.04167	-1.30599	7.04167	0.42251	7.03333	0.2359	7.03333	-0.27893
7.05	-1.30551	7.05	0.42269	7.04167	0.23626	7.04167	-0.27881
7.05833	-1.30487	7.05833	0.42286	7.05	0.23662	7.05	-0.2787
7.06667	-1.30412	7.06667	0.42294	7.05833	0.2369	7.05833	-0.27861
7.075	-1.30336	7.075	0.42288	7.06667	0.23702	7.06667	-0.27847
7.08333	-1.30267	7.08333	0.42285	7.075	0.23702	7.075	-0.27829
7.09167	-1.30201	7.09167	0.42274	7.08333	0.23686	7.08333	-0.27817
7.1	-1.3013	7.1	0.42262	7.09167	0.2367	7.09167	-0.27817
7.10833	-1.30049	7.10833	0.42254	7.1	0.2363	7.1	-0.27813
7.11667	-1.29964	7.11667	0.42253	7.10833	0.23588	7.10833	-0.27819
7.125	-1.2987	7.125	0.42246	7.11667	0.23542	7.11667	-0.27836
7.13333	-1.29774	7.13333	0.42249	7.125	0.23498	7.125	-0.27845
7.14167	-1.29683	7.14167	0.42253	7.13333	0.23478	7.13333	-0.27863
7.15	-1.29591	7.15	0.42253	7.14167	0.2348	7.14167	-0.27869
7.15833	-1.29507	7.15833	0.42262	7.15	0.23502	7.15	-0.27863
7.16667	-1.29415	7.16667	0.4227	7.15833	0.23534	7.15833	-0.27853
7.175	-1.29311	7.175	0.42277	7.16667	0.2357	7.16667	-0.27835
7.18333	-1.29201	7.18333	0.42281	7.175	0.23608	7.175	-0.27831
7.19167	-1.29069	7.19167	0.42285	7.18333	0.23634	7.18333	-0.27826
7.2	-1.28943	7.2	0.42293	7.19167	0.23652	7.19167	-0.27828
7.20833	-1.28828	7.20833	0.42313	7.2	0.2367	7.2	-0.2784
7.21667	-1.28712	7.21667	0.42343	7.20833	0.23684	7.20833	-0.27851
7.225	-1.28598	7.225	0.42381	7.21667	0.23702	7.21667	-0.27865
7.23333	-1.2847	7.23333	0.42427	7.225	0.23718	7.225	-0.27872
7.24167	-1.28331	7.24167	0.42466	7.23333	0.23736	7.23333	-0.27869
7.25	-1.28185	7.25	0.42493	7.24167	0.23758	7.24167	-0.27861
7.25833	-1.28022	7.25833	0.42518	7.25	0.23776	7.25	-0.27847
7.26667	-1.27863	7.26667	0.42535	7.25833	0.23804	7.25833	-0.27829
7.275	-1.27705	7.275	0.42553	7.26667	0.2384	7.26667	-0.27812
7.28333	-1.27559	7.28333	0.42587	7.275	0.23864	7.275	-0.27794
7.29167	-1.27424	7.29167	0.42632	7.28333	0.23882	7.28333	-0.2779
7.3	-1.27291	7.3	0.42685	7.29167	0.239	7.29167	-0.27792
7.30833	-1.27154	7.30833	0.42751	7.3	0.239	7.3	-0.27801
7.31667	-1.27003	7.31667	0.42811	7.30833	0.23894	7.30833	-0.27817
7.325	-1.26851	7.325	0.42861	7.31667	0.23894	7.31667	-0.27822
7.33333	-1.26698	7.33333	0.429	7.325	0.23894	7.325	-0.27822
7.34167	-1.26542	7.34167	0.42941	7.33333	0.23914	7.33333	-0.2782
7.35	-1.26382	7.35	0.42986	7.34167	0.23932	7.34167	-0.27813
7.35833	-1.26234	7.35833	0.43044	7.35	0.2395	7.35	-0.2781
7.36667	-1.26083	7.36667	0.43115	7.35833	0.23968	7.35833	-0.27808
7.375	-1.25935	7.375	0.43178	7.36667	0.23982	7.36667	-0.2781
7.38333	-1.25798	7.38333	0.43233	7.375	0.24	7.375	-0.2781
7.39167	-1.25656	7.39167	0.43274	7.38333	0.24004	7.38333	-0.27812
7.4	-1.25521	7.4	0.43298	7.39167	0.23992	7.39167	-0.27817
7.40833	-1.25379	7.40833	0.43322	7.4	0.23976	7.4	-0.27812
7.41667	-1.25233	7.41667	0.4335	7.40833	0.23958	7.40833	-0.27815
7.425	-1.25087	7.425	0.43384	7.41667	0.23954	7.41667	-0.27819
7.43333	-1.24946	7.43333	0.43425	7.425	0.23946	7.425	-0.27815
7.44167	-1.24817	7.44167	0.43466	7.43333	0.23946	7.43333	-0.27815
7.45	-1.2469	7.45	0.4351	7.44167	0.2396	7.44167	-0.27812
7.45833	-1.24568	7.45833	0.43546	7.45	0.23992	7.45	-0.27806
7.46667	-1.24438	7.46667	0.43565	7.45833	0.24042	7.45833	-0.27806
7.475	-1.24313	7.475	0.43589	7.46667	0.24096	7.46667	-0.2781
7.48333	-1.24189	7.48333	0.43603	7.475	0.24164	7.475	-0.2781
7.49167	-1.24069	7.49167	0.43605	7.48333	0.24234	7.48333	-0.27796
7.5	-1.23959	7.5	0.43603	7.49167	0.24298	7.49167	-0.27778
7.50833	-1.23852	7.50833	0.43597	7.5	0.2437	7.5	-0.27756
7.51667	-1.23747	7.51667	0.43589	7.50833	0.24442	7.50833	-0.27733
7.525	-1.23639	7.525	0.43587	7.51667	0.24498	7.51667	-0.27728
7.53333	-1.23534	7.53333	0.43605	7.525	0.24552	7.525	-0.2773
7.54167	-1.23413	7.54167	0.43622	7.53333	0.24602	7.53333	-0.27744
7.55	-1.23292	7.55	0.43631	7.54167	0.2463	7.54167	-0.27762
7.55833	-1.23169	7.55833	0.43638	7.55	0.24654	7.55	-0.27774
7.56667	-1.23036	7.56667	0.43629	7.55833	0.24676	7.55833	-0.27781
7.575	-1.22913	7.575	0.43613	7.56667	0.24698	7.56667	-0.2778
7.58333	-1.2279	7.58333	0.43599	7.575	0.24712	7.575	-0.27772
7.59167	-1.22666	7.59167	0.43581	7.58333	0.24722	7.58333	-0.27762
7.6	-1.22554	7.6	0.43571	7.59167	0.2475	7.59167	-0.27762
7.60833	-1.22438	7.60833	0.43562	7.6	0.24768	7.6	-0.27765
7.61667	-1.22323	7.61667	0.43567	7.60833	0.2479	7.60833	-0.27778
7.625	-1.22218	7.625	0.43578	7.61667	0.24826	7.61667	-0.27792
7.63333	-1.22111	7.63333	0.43583	7.625	0.24844	7.625	-0.27792
7.64167	-1.22011	7.64167	0.43594	7.63333	0.24844	7.63333	-0.2779
7.65	-1.21914	7.65	0.43603	7.64167	0.24844	7.64167	-0.27787
7.65833	-1.21812	7.65833	0.4362	7.65	0.24844	7.65	-0.27776
7.66667	-1.217	7.66667	0.43649	7.65833	0.24846	7.65833	-0.27767
7.675	-1.21586	7.675	0.43669	7.66667	0.24854	7.66667	-0.27758
7.68333	-1.21465	7.68333	0.43695	7.675	0.2485	7.675	-0.27744
7.69167	-1.21342	7.69167	0.4372	7.68333	0.24832	7.68333	-0.27735
7.7	-1.21227	7.7	0.43743	7.69167	0.24814	7.69167	-0.27728
7.70833	-1.21111	7.70833	0.43782	7.7	0.24808	7.7	-0.27728
7.71667	-1.21003	7.71667	0.43809	7.70833	0.24818	7.70833	-0.27726
7.725	-1.20882	7.725	0.43836	7.71667	0.2484	7.71667	-0.27721
7.73333	-1.20745	7.73333	0.43861	7.725	0.24868	7.725	-0.27719
7.74167	-1.20595	7.74167	0.43873	7.73333	0.24904	7.73333	-0.2771
7.75	-1.20441	7.75	0.43882	7.74167	0.24928	7.74167	-0.27701
7.75833	-1.20293	7.75833	0.43864	7.75	0.24942	7.75	-0.277
7.76667	-1.2016	7.76667	0.43838	7.75833	0.2495	7.75833	-0.277
7.775	-1.20048	7.775	0.43807	7.76667	0.2495	7.76667	-0.27692
7.78333	-1.19944	7.78333	0.43774	7.775	0.24968	7.775	-0.27685
7.79167	-1.19847	7.79167	0.43736	7.78333	0.24986	7.78333	-0.27678
7.8	-1.1974	7.8	0.437	7.79167	0.25	7.79167	-0.27669
7.80833	-1.19628	7.80833	0.43669	7.8	0.25024	7.8	-0.27667
7.81667	-1.19502	7.81667	0.43633	7.80833	0.25042	7.80833	-0.27667
7.825	-1.19384	7.825	0.4361	7.81667	0.2506	7.81667	-0.27675
7.83333	-1.1927	7.83333	0.43583	7.825	0.25082	7.825	-0.27675
7.84167	-1.19153	7.84167	0.43553	7.83333	0.25092	7.83333	-0.27683
7.85	-1.19036	7.85	0.43512	7.84167	0.25106	7.84167	-0.27687
7.85833	-1.18909	7.85833	0.43459	7.85	0.25124	7.85	-0.2768
7.86667	-1.18785	7.86667	0.43386	7.85833	0.25134	7.85833	-0.2768
7.875	-1.18646	7.875	0.43297	7.86667	0.2515	7.86667	-0.27662
7.88333	-1.18507	7.88333	0.43206	7.875	0.25146	7.875	-0.2765
7.89167	-1.18372	7.89167	0.43114	7.88333	0.25146	7.88333	-0.27632
7.9	-1.18228	7.9	0.43032	7.89167	0.25142	7.89167	-0.27614
7.90833	-1.18098	7.90833	0.42959	7.9	0.25124	7.9	-0.27611
7.91667	-1.17979	7.91667	0.42893	7.90833	0.25102	7.90833	-0.27602
7.925	-1.17867	7.925	0.42832	7.91667	0.25068	7.91667	-0.27602
7.93333	-1.17765	7.93333	0.42761	7.925	0.25036	7.925	-0.27602
7.94167	-1.17662	7.94167	0.42679	7.93333	0.25004	7.93333	-0.27589
7.95	-1.17552	7.95	0.42573	7.94167	0.2499	7.94167	-0.27589
7.95833	-1.17417	7.95833	0.42457	7.95	0.24968	7.95	-0.27582
7.96667	-1.17266	7.96667	0.4234	7.95833	0.24936	7.95833	-0.27564
7.975	-1.17102	7.975	0.42224	7.96667	0.24896	7.96667	-0.27554
7.98333	-1.1691	7.98333	0.42128	7.975	0.2483	7.975	-0.27532
7.99167	-1.16727	7.99167	0.42034	7.98333	0.24762	7.98333	-0.27513
8	-1.16542	8	0.41945	7.99167	0.2469	7.99167	-0.27495
8.00833	-1.16359	8.00833	0.41847	8	0.24622	8	-0.27481
8.01667	-1.16193	8.01667	0.41726	8.00833	0.24556	8.00833	-0.27475
8.025	-1.16026	8.025	0.41603	8.01667	0.24484	8.01667	-0.27475
8.03333	-1.15868	8.03333	0.4147	8.025	0.2443	8.025	-0.27483
8.04167	-1.15713	8.04167	0.41338	8.03333	0.24378	8.03333	-0.27481
8.05	-1.15567	8.05	0.41214	8.04167	0.2431	8.04167	-0.27472
8.05833	-1.1543	8.05833	0.41095	8.05	0.24256	8.05	-0.27451
8.06667	-1.153	8.06667	0.40979	8.05833	0.24196	8.05833	-0.27429
8.075	-1.15184	8.075	0.4086	8.06667	0.24142	8.06667	-0.27411
8.08333	-1.15078	8.08333	0.40748	8.075	0.24104	8.075	-0.27395
8.09167	-1.1498	8.09167	0.40638	8.08333	0.2405	8.08333	-0.2739
8.1	-1.14891	8.1	0.40531	8.09167	0.24014	8.09167	-0.27395
8.10833	-1.14811	8.10833	0.40435	8.1	0.23978	8.1	-0.27399
8.11667	-1.14742	8.11667	0.40341	8.10833	0.2396	8.10833	-0.27404
8.125	-1.14685	8.125	0.40253	8.11667	0.23944	8.11667	-0.27413
8.13333	-1.1464	8.13333	0.40179	8.125	0.23904	8.125	-0.27413
8.14167	-1.14603	8.14167	0.40108	8.13333	0.23868	8.13333	-0.27413
8.15	-1.14567	8.15	0.40038	8.14167	0.23818	8.14167	-0.27399
8.15833	-1.14534	8.15833	0.39965	8.15	0.23784	8.15	-0.27381
8.16667	-1.145	8.16667	0.39894	8.15833	0.23762	8.15833	-0.27354
8.175	-1.14471	8.175	0.39818	8.16667	0.23744	8.16667	-0.27326
8.18333	-1.14439	8.18333	0.39743	8.175	0.23748	8.175	-0.27299
8.19167	-1.14413	8.19167	0.39673	8.18333	0.23748	8.18333	-0.27281
8.2	-1.14402	8.2	0.39606	8.19167	0.23762	8.19167	-0.27276
8.20833	-1.14389	8.20833	0.39553	8.2	0.2378	8.2	-0.27281
8.21667	-1.14398	8.21667	0.3951	8.20833	0.2379	8.20833	-0.27292
8.225	-1.14407	8.225	0.39465	8.21667	0.23818	8.21667	-0.27292
8.23333	-1.14411	8.23333	0.39424	8.225	0.23832	8.225	-0.27289
8.24167	-1.14418	8.24167	0.39375	8.23333	0.2385	8.23333	-0.27271
8.25	-1.14427	8.25	0.39323	8.24167	0.23868	8.24167	-0.27255
8.25833	-1.14439	8.25833	0.39272	8.25	0.23886	8.25	-0.27237
8.26667	-1.14455	8.26667	0.39218	8.25833	0.23912	8.25833	-0.27225
8.275	-1.14471	8.275	0.3917	8.26667	0.23932	8.26667	-0.27216
8.28333	-1.14478	8.28333	0.3912	8.275	0.23968	8.275	-0.2721
8.29167	-1.14484	8.29167	0.39076	8.28333	0.23992	8.28333	-0.2721
8.3	-1.14477	8.3	0.39019	8.29167	0.24022	8.29167	-0.27205
8.30833	-1.14468	8.30833	0.38957	8.3	0.24054	8.3	-0.27201
8.31667	-1.14461	8.31667	0.38887	8.30833	0.24072	8.30833	-0.27193
8.325	-1.14452	8.325	0.38805	8.31667	0.2409	8.31667	-0.27193
8.33333	-1.1445	8.33333	0.38718	8.325	0.24096	8.325	-0.27196
8.34167	-1.1445	8.34167	0.38629	8.33333	0.24096	8.33333	-0.27203
8.35	-1.14459	8.35	0.3853	8.34167	0.241	8.34167	-0.27214
8.35833	-1.14468	8.35833	0.38421	8.35	0.241	8.35	-0.27221
8.36667	-1.14477	8.36667	0.383	8.35833	0.241	8.35833	-0.27225
8.375	-1.14485	8.375	0.3816	8.36667	0.24096	8.36667	-0.27221
8.38333	-1.14494	8.38333	0.38014	8.375	0.24092	8.375	-0.27216
8.39167	-1.145	8.39167	0.37863	8.38333	0.24092	8.38333	-0.27201
8.4	-1.14507	8.4	0.3771	8.39167	0.241	8.39167	-0.27184
8.40833	-1.14524	8.40833	0.3755	8.4	0.2411	8.4	-0.27168
8.41667	-1.14539	8.41667	0.37388	8.40833	0.24118	8.40833	-0.27153
8.425	-1.14564	8.425	0.37219	8.41667	0.24136	8.41667	-0.27143
8.43333	-1.14592	8.43333	0.37046	8.425	0.24138	8.425	-0.27136
8.44167	-1.14619	8.44167	0.36877	8.43333	0.24124	8.43333	-0.27136
8.45	-1.14647	8.45	0.36694	8.44167	0.2411	8.44167	-0.27145
8.45833	-1.14685	8.45833	0.3652	8.45	0.24074	8.45	-0.27161
8.46667	-1.14727	8.46667	0.36342	8.45833	0.24046	8.45833	-0.27184
8.475	-1.14772	8.475	0.36164	8.46667	0.24022	8.46667	-0.27205
8.48333	-1.14825	8.48333	0.35995	8.475	0.2399	8.475	-0.27214
8.49167	-1.14886	8.49167	0.35831	8.48333	0.23954	8.48333	-0.27216
8.5	-1.14948	8.5	0.35678	8.49167	0.23912	8.49167	-0.27217
8.50833	-1.15008	8.50833	0.35527	8.5	0.23862	8.5	-0.27216
8.51667	-1.15065	8.51667	0.35376	8.50833	0.23812	8.50833	-0.27221
8.525	-1.15115	8.525	0.35211	8.51667	0.23762	8.51667	-0.2723
8.53333	-1.15167	8.53333	0.35043	8.525	0.23722	8.525	-0.27239
8.54167	-1.15216	8.54167	0.34881	8.53333	0.23702	8.53333	-0.27253
8.55	-1.15265	8.55	0.34732	8.54167	0.23684	8.54167	-0.27258
8.55833	-1.15311	8.55833	0.34597	8.55	0.23648	8.55	-0.27267
8.56667	-1.15355	8.56667	0.34478	8.55833	0.2359	8.55833	-0.27267
8.575	-1.15405	8.575	0.34355	8.56667	0.23512	8.56667	-0.27267
8.58333	-1.15444	8.58333	0.34229	8.575	0.2341	8.575	-0.27269
8.59167	-1.15481	8.59167	0.34095	8.58333	0.23324	8.58333	-0.27274
8.6	-1.15512	8.6	0.33949	8.59167	0.23238	8.59167	-0.2728
8.60833	-1.15538	8.60833	0.33791	8.6	0.23182	8.6	-0.2728
8.61667	-1.15565	8.61667	0.33636	8.60833	0.23156	8.60833	-0.27285
8.625	-1.15584	8.625	0.33478	8.61667	0.2315	8.61667	-0.27289
8.63333	-1.15597	8.63333	0.33332	8.625	0.2316	8.625	-0.27294
8.64167	-1.15602	8.64167	0.33193	8.63333	0.23168	8.63333	-0.27296
8.65	-1.15611	8.65	0.33055	8.64167	0.23168	8.64167	-0.27296
8.65833	-1.15615	8.65833	0.32928	8.65	0.23146	8.65	-0.27287
8.66667	-1.1562	8.66667	0.32808	8.65833	0.23108	8.65833	-0.27269
8.675	-1.15624	8.675	0.32692	8.66667	0.23054	8.66667	-0.27249
8.68333	-1.15627	8.68333	0.32573	8.675	0.23004	8.675	-0.27239
8.69167	-1.15636	8.69167	0.32443	8.68333	0.22972	8.68333	-0.27225
8.7	-1.15645	8.7	0.32295	8.69167	0.22958	8.69167	-0.27232
8.70833	-1.15652	8.70833	0.32144	8.7	0.22976	8.7	-0.27249
8.71667	-1.15657	8.71667	0.31986	8.70833	0.22994	8.70833	-0.2726
8.725	-1.15657	8.725	0.31826	8.71667	0.23012	8.71667	-0.27271
8.73333	-1.15666	8.73333	0.31667	8.725	0.23028	8.725	-0.27264
8.74167	-1.15672	8.74167	0.31516	8.73333	0.23026	8.73333	-0.2726
8.75	-1.15672	8.75	0.3137	8.74167	0.23014	8.74167	-0.27251
8.75833	-1.15672	8.75833	0.31214	8.75	0.22996	8.75	-0.27246
8.76667	-1.15659	8.76667	0.3105	8.75833	0.22978	8.75833	-0.27246
8.775	-1.15645	8.775	0.30879	8.76667	0.22964	8.76667	-0.27241
8.78333	-1.15627	8.78333	0.30707	8.775	0.22958	8.775	-0.27246
8.79167	-1.15609	8.79167	0.30547	8.78333	0.22958	8.78333	-0.27246
8.8	-1.15595	8.8	0.30403	8.79167	0.22972	8.79167	-0.27246
8.80833	-1.15595	8.80833	0.30264	8.8	0.2298	8.8	-0.27246
8.81667	-1.15604	8.81667	0.30138	8.80833	0.22972	8.80833	-0.27246
8.825	-1.15617	8.825	0.30015	8.81667	0.22954	8.81667	-0.27255
8.83333	-1.15634	8.83333	0.29885	8.825	0.22904	8.825	-0.2726
8.84167	-1.15654	8.84167	0.29755	8.83333	0.22854	8.83333	-0.2726
8.85	-1.15673	8.85	0.29622	8.84167	0.22808	8.84167	-0.2726
8.85833	-1.15691	8.85833	0.29481	8.85	0.22794	8.85	-0.27262
8.86667	-1.15709	8.86667	0.29346	8.85833	0.22818	8.85833	-0.27265
8.875	-1.15718	8.875	0.29207	8.86667	0.22872	8.86667	-0.27267
8.88333	-1.15734	8.88333	0.29065	8.875	0.22944	8.875	-0.27273
8.89167	-1.15752	8.89167	0.28919	8.88333	0.22994	8.88333	-0.2728
8.9	-1.15769	8.9	0.28768	8.89167	0.23014	8.89167	-0.2729
8.90833	-1.15787	8.90833	0.28617	8.9	0.23004	8.9	-0.27315
8.91667	-1.15794	8.91667	0.28464	8.90833	0.22962	8.90833	-0.27331
8.925	-1.15798	8.925	0.28313	8.91667	0.22904	8.91667	-0.27349
8.93333	-1.15796	8.93333	0.2816	8.925	0.2284	8.925	-0.27362
8.94167	-1.15785	8.94167	0.28003	8.93333	0.22802	8.93333	-0.27362
8.95	-1.15769	8.95	0.2785	8.94167	0.2279	8.94167	-0.2736
8.95833	-1.15753	8.95833	0.27697	8.95	0.22808	8.95	-0.27344
8.96667	-1.15737	8.96667	0.27542	8.95833	0.22858	8.95833	-0.2733
8.975	-1.15725	8.975	0.27395	8.96667	0.22904	8.96667	-0.27321
8.98333	-1.15716	8.98333	0.27252	8.975	0.22954	8.975	-0.27314
8.99167	-1.15707	8.99167	0.27121	8.98333	0.22986	8.98333	-0.27314
9	-1.15698	9	0.27002	8.99167	0.23008	8.99167	-0.27322
9.00833	-1.15702	9.00833	0.26875	9	0.23018	9	-0.27331
9.01667	-1.15702	9.01667	0.26747	9.00833	0.23036	9.00833	-0.27331
9.025	-1.15702	9.025	0.26616	9.01667	0.23072	9.01667	-0.27329
9.03333	-1.15702	9.03333	0.26482	9.025	0.23132	9.025	-0.27324
9.04167	-1.15697	9.04167	0.26359	9.03333	0.2322	9.03333	-0.27321
9.05	-1.15698	9.05	0.26246	9.04167	0.23316	9.04167	-0.27321
9.05833	-1.15711	9.05833	0.26144	9.05	0.23424	9.05	-0.27313
9.06667	-1.15729	9.06667	0.26055	9.05833	0.23506	9.05833	-0.27301
9.075	-1.15745	9.075	0.25979	9.06667	0.23558	9.06667	-0.27289
9.08333	-1.15769	9.08333	0.25908	9.075	0.23606	9.075	-0.27273
9.09167	-1.15784	9.09167	0.25842	9.08333	0.2363	9.08333	-0.27262
9.1	-1.15793	9.1	0.25771	9.09167	0.23648	9.09167	-0.27248
9.10833	-1.15794	9.10833	0.25703	9.1	0.23666	9.1	-0.27237
9.11667	-1.15786	9.11667	0.25632	9.10833	0.23676	9.10833	-0.27235
9.125	-1.15777	9.125	0.25571	9.11667	0.23694	9.11667	-0.27235
9.13333	-1.15768	9.13333	0.25518	9.125	0.23704	9.125	-0.27239
9.14167	-1.15766	9.14167	0.25474	9.13333	0.23704	9.13333	-0.27239
9.15	-1.15766	9.15	0.25442	9.14167	0.23704	9.14167	-0.27237
9.15833	-1.15766	9.15833	0.25411	9.15	0.23704	9.15	-0.27228
9.16667	-1.15766	9.16667	0.25395	9.15833	0.23712	9.15833	-0.27212
9.175	-1.15766	9.175	0.25379	9.16667	0.23726	9.16667	-0.27194
9.18333	-1.15759	9.18333	0.25367	9.175	0.2373	9.175	-0.27184
9.19167	-1.15746	9.19167	0.25369	9.18333	0.2373	9.18333	-0.27175
9.2	-1.15729	9.2	0.25374	9.19167	0.2373	9.19167	-0.27175
9.20833	-1.15716	9.20833	0.2539	9.2	0.23734	9.2	-0.27173
9.21667	-1.15706	9.21667	0.25408	9.20833	0.23726	9.20833	-0.27159
9.225	-1.15697	9.225	0.25417	9.21667	0.23702	9.21667	-0.2715
9.23333	-1.15688	9.23333	0.2542	9.225	0.23648	9.225	-0.27141
9.24167	-1.15673	9.24167	0.25426	9.23333	0.23594	9.23333	-0.27134
9.25	-1.15657	9.25	0.25435	9.24167	0.23556	9.24167	-0.27139
9.25833	-1.15643	9.25833	0.25443	9.25	0.23526	9.25	-0.27148
9.26667	-1.15634	9.26667	0.25461	9.25833	0.2352	9.25833	-0.27157
9.275	-1.15631	9.275	0.25483	9.26667	0.23506	9.26667	-0.27166
9.28333	-1.1564	9.28333	0.25504	9.275	0.23488	9.275	-0.27169
9.29167	-1.15657	9.29167	0.25531	9.28333	0.23448	9.28333	-0.27175
9.3	-1.15675	9.3	0.25555	9.29167	0.23398	9.29167	-0.27175
9.30833	-1.15688	9.30833	0.25573	9.3	0.23328	9.3	-0.2718
9.31667	-1.15704	9.31667	0.25587	9.30833	0.23238	9.30833	-0.27189
9.325	-1.15713	9.325	0.25604	9.31667	0.2315	9.31667	-0.27193
9.33333	-1.15727	9.33333	0.25614	9.325	0.23046	9.325	-0.27196
9.34167	-1.15746	9.34167	0.25628	9.33333	0.2295	9.33333	-0.272
9.35	-1.15769	9.35	0.25652	9.34167	0.22862	9.34167	-0.272
9.35833	-1.15801	9.35833	0.25678	9.35	0.2278	9.35	-0.27193
9.36667	-1.15837	9.36667	0.25719	9.35833	0.22716	9.35833	-0.27189
9.375	-1.15876	9.375	0.25758	9.36667	0.22666	9.36667	-0.27185
9.38333	-1.15919	9.38333	0.25801	9.375	0.22616	9.375	-0.27178
9.39167	-1.15963	9.39167	0.25842	9.38333	0.22556	9.38333	-0.27176
9.4	-1.16017	9.4	0.25876	9.39167	0.22484	9.39167	-0.27182
9.40833	-1.16079	9.40833	0.25911	9.4	0.2241	9.4	-0.27178
9.41667	-1.16147	9.41667	0.25934	9.40833	0.22338	9.40833	-0.27185
9.425	-1.16216	9.425	0.25959	9.41667	0.22278	9.41667	-0.27201
9.43333	-1.1628	9.43333	0.25982	9.425	0.2224	9.425	-0.27214
9.44167	-1.16344	9.44167	0.26004	9.43333	0.22208	9.43333	-0.27223
9.45	-1.1641	9.45	0.26032	9.44167	0.22182	9.44167	-0.27223
9.45833	-1.16486	9.45833	0.26057	9.45	0.22158	9.45	-0.27214
9.46667	-1.1657	9.46667	0.26082	9.45833	0.22114	9.45833	-0.27201
9.475	-1.16659	9.475	0.26105	9.46667	0.22062	9.46667	-0.27193
9.48333	-1.16748	9.48333	0.26123	9.475	0.2199	9.475	-0.27185
9.49167	-1.16826	9.49167	0.26141	9.48333	0.21894	9.48333	-0.27187
9.5	-1.16906	9.5	0.26158	9.49167	0.21784	9.49167	-0.27191
9.50833	-1.16974	9.50833	0.26182	9.5	0.21662	9.5	-0.272
9.51667	-1.17036	9.51667	0.2621	9.50833	0.2156	9.50833	-0.2721
9.525	-1.17104	9.525	0.26239	9.51667	0.2147	9.51667	-0.27219
9.53333	-1.17173	9.53333	0.26272	9.525	0.21396	9.525	-0.27228
9.54167	-1.17242	9.54167	0.26308	9.53333	0.21356	9.53333	-0.27235
9.55	-1.17314	9.55	0.26344	9.54167	0.21322	9.54167	-0.27241
9.55833	-1.17385	9.55833	0.26377	9.55	0.2131	9.55	-0.27241
9.56667	-1.17461	9.56667	0.26411	9.55833	0.21292	9.55833	-0.27246
9.575	-1.17532	9.575	0.26441	9.56667	0.21274	9.56667	-0.27248
9.58333	-1.17605	9.58333	0.2647	9.575	0.21232	9.575	-0.27253
9.59167	-1.17676	9.59167	0.265	9.58333	0.21178	9.58333	-0.27258
9.6	-1.1773	9.6	0.26527	9.59167	0.21114	9.59167	-0.27262
9.60833	-1.17781	9.60833	0.26564	9.6	0.21016	9.6	-0.27269
9.61667	-1.1782	9.61667	0.26603	9.60833	0.20922	9.60833	-0.27269
9.625	-1.17854	9.625	0.2665	9.61667	0.20834	9.61667	-0.27271
9.63333	-1.17886	9.63333	0.26701	9.625	0.20774	9.625	-0.27267
9.64167	-1.17915	9.64167	0.26749	9.63333	0.20738	9.63333	-0.27267
9.65	-1.1794	9.65	0.26809	9.64167	0.20726	9.64167	-0.27276
9.65833	-1.17956	9.65833	0.2687	9.65	0.2071	9.65	-0.2729
9.66667	-1.17954	9.66667	0.26929	9.65833	0.20684	9.65833	-0.27317
9.675	-1.17943	9.675	0.26989	9.66667	0.20646	9.66667	-0.27347
9.68333	-1.17925	9.68333	0.2705	9.675	0.20592	9.675	-0.27385
9.69167	-1.17911	9.69167	0.27116	9.68333	0.20534	9.68333	-0.27417
9.7	-1.17902	9.7	0.27188	9.69167	0.20478	9.69167	-0.27438
9.70833	-1.17899	9.70833	0.27267	9.7	0.20428	9.7	-0.27449
9.71667	-1.1789	9.71667	0.27347	9.70833	0.20378	9.70833	-0.27443
9.725	-1.17861	9.725	0.27421	9.71667	0.20342	9.71667	-0.27434
9.73333	-1.17813	9.73333	0.27493	9.725	0.20292	9.725	-0.27426
9.74167	-1.17749	9.74167	0.27562	9.73333	0.20232	9.73333	-0.27429
9.75	-1.17668	9.75	0.27631	9.74167	0.20172	9.74167	-0.27436
9.75833	-1.17573	9.75833	0.27704	9.75	0.201	9.75	-0.27454
9.76667	-1.17479	9.76667	0.27781	9.75833	0.20048	9.75833	-0.27477
9.775	-1.17383	9.775	0.27863	9.76667	0.19976	9.76667	-0.2749
9.78333	-1.17292	9.78333	0.27944	9.775	0.19894	9.775	-0.27507
9.79167	-1.17214	9.79167	0.28024	9.78333	0.1982	9.78333	-0.27516
9.8	-1.17143	9.8	0.28103	9.79167	0.19738	9.79167	-0.2752
9.80833	-1.17086	9.80833	0.28172	9.8	0.1967	9.8	-0.27525
9.81667	-1.17034	9.81667	0.28238	9.80833	0.196	9.80833	-0.27525
9.825	-1.16988	9.825	0.28298	9.81667	0.19518	9.81667	-0.27523
9.83333	-1.16945	9.83333	0.28354	9.825	0.19468	9.825	-0.27514
9.84167	-1.16908	9.84167	0.28409	9.83333	0.1944	9.83333	-0.27513
9.85	-1.16869	9.85	0.28455	9.84167	0.1944	9.84167	-0.27513
9.85833	-1.16823	9.85833	0.28498	9.85	0.19456	9.85	-0.27514
9.86667	-1.16783	9.86667	0.28538	9.85833	0.19464	9.85833	-0.27529
9.875	-1.16727	9.875	0.28572	9.86667	0.19472	9.86667	-0.27548
9.88333	-1.16673	9.88333	0.28606	9.875	0.19454	9.875	-0.27573
9.89167	-1.16611	9.89167	0.28633	9.88333	0.19446	9.88333	-0.27593
9.9	-1.16543	9.9	0.28658	9.89167	0.19428	9.89167	-0.27621
9.90833	-1.16479	9.90833	0.28675	9.9	0.19406	9.9	-0.27639
9.91667	-1.1641	9.91667	0.28686	9.90833	0.19406	9.90833	-0.27648
9.925	-1.16351	9.925	0.28697	9.91667	0.19386	9.91667	-0.2766
9.93333	-1.16292	9.93333	0.28706	9.925	0.19368	9.925	-0.27671
9.94167	-1.16239	9.94167	0.28715	9.93333	0.19354	9.93333	-0.2768
9.95	-1.16186	9.95	0.28727	9.94167	0.19336	9.94167	-0.27692
9.95833	-1.16136	9.95833	0.28743	9.95	0.19326	9.95	-0.2771
9.96667	-1.16091	9.96667	0.28756	9.95833	0.19314	9.95833	-0.27719
9.975	-1.16045	9.975	0.28773	9.96667	0.19314	9.96667	-0.2773
9.98333	-1.16006	9.98333	0.28789	9.975	0.19314	9.975	-0.2774
9.99167	-1.15961	9.99167	0.28802	9.98333	0.19318	9.98333	-0.27748
10	-1.15915	10	0.28816	9.99167	0.19328	9.99167	-0.27755
10.0083	-1.15869	10.0083	0.28827	10	0.19346	10	-0.27762
10.0167	-1.15819	10.0167	0.28839	10.0083	0.19378	10.0083	-0.27767
10.025	-1.15775	10.025	0.28853	10.0167	0.1939	10.0167	-0.27765
10.0333	-1.15728	10.0333	0.28868	10.025	0.1941	10.025	-0.27767
10.0417	-1.15682	10.0417	0.28884	10.0333	0.1941	10.0333	-0.27767
10.05	-1.15638	10.05	0.289	10.0417	0.19386	10.0417	-0.27776
10.0583	-1.15593	10.0583	0.28917	10.05	0.19392	10.05	-0.27799
10.0667	-1.15542	10.0667	0.2893	10.0583	0.19408	10.0583	-0.27826
10.075	-1.15495	10.075	0.28939	10.0667	0.19418	10.0667	-0.27861
10.0833	-1.15451	10.0833	0.28942	10.075	0.19428	10.075	-0.27895
10.0917	-1.15408	10.0917	0.28937	10.0833	0.19414	10.0833	-0.27924
10.1	-1.15374	10.1	0.28928	10.0917	0.19396	10.0917	-0.27954
10.1083	-1.15337	10.1083	0.28919	10.1	0.194	10.1	-0.27982
10.1167	-1.15303	10.1167	0.2891	10.1083	0.19418	10.1083	-0.28004
10.125	-1.15269	10.125	0.28907	10.1167	0.19446	10.1167	-0.28023
10.1333	-1.15234	10.1333	0.28907	10.125	0.19464	10.125	-0.2803
10.1417	-1.15198	10.1417	0.28901	10.1333	0.19482	10.1333	-0.28037
10.15	-1.15163	10.15	0.28893	10.1417	0.19488	10.1417	-0.28039
10.1583	-1.15124	10.1583	0.28882	10.15	0.19492	10.15	-0.28046
10.1667	-1.15079	10.1667	0.28864	10.1583	0.19486	10.1583	-0.28061
10.175	-1.15033	10.175	0.28843	10.1667	0.19488	10.1667	-0.28075
10.1833	-1.14983	10.1833	0.28819	10.175	0.19514	10.175	-0.28094
10.1917	-1.14939	10.1917	0.28791	10.1833	0.19552	10.1833	-0.28109
10.2	-1.14894	10.2	0.28761	10.1917	0.19614	10.1917	-0.28118
10.2083	-1.14846	10.2083	0.28731	10.2	0.19648	10.2	-0.28121
10.2167	-1.14798	10.2167	0.28695	10.2083	0.1966	10.2083	-0.28125
10.225	-1.14741	10.225	0.28663	10.2167	0.19632	10.2167	-0.28128
10.2333	-1.14684	10.2333	0.28633	10.225	0.19578	10.225	-0.28135
10.2417	-1.14624	10.2417	0.28597	10.2333	0.19518	10.2333	-0.28144
10.25	-1.14563	10.25	0.28567	10.2417	0.19474	10.2417	-0.28158
10.2583	-1.14503	10.2583	0.28531	10.25	0.19472	10.25	-0.28176
10.2667	-1.14446	10.2667	0.28498	10.2583	0.19496	10.2583	-0.28189
10.275	-1.14393	10.275	0.28462	10.2667	0.19536	10.2667	-0.28198
10.2833	-1.14334	10.2833	0.28425	10.275	0.1957	10.275	-0.28201
10.2917	-1.14277	10.2917	0.2838	10.2833	0.19602	10.2833	-0.28201
10.3	-1.14215	10.3	0.28327	10.2917	0.1962	10.2917	-0.28201
10.3083	-1.14152	10.3083	0.28272	10.3	0.19642	10.3	-0.28208
10.3167	-1.14095	10.3167	0.28206	10.3083	0.19656	10.3083	-0.28217
10.325	-1.1404	10.325	0.28135	10.3167	0.1967	10.3167	-0.2823
10.3333	-1.13985	10.3333	0.28064	10.325	0.19664	10.325	-0.28247
10.3417	-1.13926	10.3417	0.27991	10.3333	0.1966	10.3333	-0.28253
10.35	-1.13857	10.35	0.2792	10.3417	0.1967	10.3417	-0.28253
10.3583	-1.13779	10.3583	0.27848	10.35	0.19674	10.35	-0.28246
10.3667	-1.13699	10.3667	0.2777	10.3583	0.19734	10.3583	-0.28239
10.375	-1.13615	10.375	0.27688	10.3667	0.19802	10.3667	-0.28239
10.3833	-1.13535	10.3833	0.27601	10.375	0.1989	10.375	-0.2824
10.3917	-1.13451	10.3917	0.27509	10.3833	0.19994	10.3833	-0.28251
10.4	-1.13369	10.4	0.27416	10.3917	0.20072	10.3917	-0.28258
10.4083	-1.13281	10.4083	0.27325	10.4	0.20148	10.4	-0.28256
10.4167	-1.13186	10.4167	0.27238	10.4083	0.20194	10.4083	-0.28247
10.425	-1.13094	10.425	0.27158	10.4167	0.20228	10.4167	-0.28222
10.4333	-1.13003	10.4333	0.27091	10.425	0.20246	10.425	-0.28196
10.4417	-1.12916	10.4417	0.27009	10.4333	0.2025	10.4333	-0.28176
10.45	-1.12834	10.45	0.2692	10.4417	0.2025	10.4417	-0.28166
10.4583	-1.12751	10.4583	0.2682	10.45	0.20246	10.45	-0.28174
10.4667	-1.12656	10.4667	0.26706	10.4583	0.20246	10.4583	-0.28187
10.475	-1.1255	10.475	0.26594	10.4667	0.20236	10.4667	-0.28196
10.4833	-1.12434	10.4833	0.2648	10.475	0.20236	10.475	-0.28205
10.4917	-1.12311	10.4917	0.2637	10.4833	0.2024	10.4833	-0.28205
10.5	-1.12187	10.5	0.26256	10.4917	0.20244	10.4917	-0.28208
10.5083	-1.12075	10.5083	0.26141	10.5	0.20254	10.5	-0.28217
10.5167	-1.11963	10.5167	0.26023	10.5083	0.2026	10.5083	-0.28228
10.525	-1.11858	10.525	0.25909	10.5167	0.2026	10.5167	-0.28247
10.5333	-1.11753	10.5333	0.25799	10.525	0.2026	10.525	-0.28267
10.5417	-1.11653	10.5417	0.25705	10.5333	0.2026	10.5333	-0.28285
10.55	-1.11548	10.55	0.25621	10.5417	0.20272	10.5417	-0.28299
10.5583	-1.1144	10.5583	0.2555	10.55	0.20286	10.55	-0.28295
10.5667	-1.11326	10.5667	0.25486	10.5583	0.20292	10.5583	-0.28292
10.575	-1.11209	10.575	0.2542	10.5667	0.2031	10.5667	-0.28283
10.5833	-1.11095	10.5833	0.25358	10.575	0.2031	10.575	-0.28278
10.5917	-1.10977	10.5917	0.25278	10.5833	0.20314	10.5833	-0.28285
10.6	-1.10853	10.6	0.25194	10.5917	0.2031	10.5917	-0.2829
10.6083	-1.10719	10.6083	0.25114	10.6	0.20296	10.6	-0.28303
10.6167	-1.10586	10.6167	0.2504	10.6083	0.20278	10.6083	-0.28319
10.625	-1.10453	10.625	0.24983	10.6167	0.20244	10.6167	-0.28326
10.6333	-1.10324	10.6333	0.24933	10.625	0.20222	10.625	-0.28333
10.6417	-1.10212	10.6417	0.24889	10.6333	0.20194	10.6333	-0.28338
10.65	-1.10099	10.65	0.24839	10.6417	0.20158	10.6417	-0.28333
10.6583	-1.09986	10.6583	0.24782	10.65	0.20132	10.65	-0.28333
10.6667	-1.09883	10.6667	0.24718	10.6583	0.20094	10.6583	-0.28329
10.675	-1.09782	10.675	0.24661	10.6667	0.2004	10.6667	-0.28329
10.6833	-1.09684	10.6833	0.24608	10.675	0.19962	10.675	-0.28331
10.6917	-1.09586	10.6917	0.24574	10.6833	0.19874	10.6833	-0.28345
10.7	-1.09499	10.7	0.24572	10.6917	0.19766	10.6917	-0.28358
10.7083	-1.09417	10.7083	0.24584	10.7	0.19666	10.7	-0.28368
10.7167	-1.09334	10.7167	0.24611	10.7083	0.19584	10.7083	-0.28388
10.725	-1.09264	10.725	0.24636	10.7167	0.19492	10.7167	-0.28397
10.7333	-1.09188	10.7333	0.24654	10.725	0.19432	10.725	-0.28406
10.7417	-1.09111	10.7417	0.24657	10.7333	0.19374	10.7333	-0.28404
10.75	-1.0903	10.75	0.24654	10.7417	0.19322	10.7417	-0.28402
10.7583	-1.08937	10.7583	0.24648	10.75	0.19278	10.75	-0.28402
10.7667	-1.08841	10.7667	0.24634	10.7583	0.19218	10.7583	-0.28402
10.775	-1.08733	10.775	0.24622	10.7667	0.19186	10.7667	-0.2842
10.7833	-1.08633	10.7833	0.24615	10.775	0.19168	10.775	-0.28432
10.7917	-1.08541	10.7917	0.24615	10.7833	0.19148	10.7833	-0.28443
10.8	-1.08459	10.8	0.24623	10.7917	0.19134	10.7917	-0.28452
10.8083	-1.08389	10.8083	0.24638	10.8	0.19084	10.8	-0.28452
10.8167	-1.08318	10.8167	0.24655	10.8083	0.19012	10.8083	-0.28452
10.825	-1.08249	10.825	0.24671	10.8167	0.1893	10.8167	-0.2845
10.8333	-1.08171	10.8333	0.2468	10.825	0.18828	10.825	-0.2845
10.8417	-1.08074	10.8417	0.24686	10.8333	0.18734	10.8333	-0.2845
10.85	-1.07961	10.85	0.24677	10.8417	0.18678	10.8417	-0.2845
10.8583	-1.07836	10.8583	0.24663	10.85	0.18638	10.85	-0.2845
10.8667	-1.07703	10.8667	0.24643	10.8583	0.18634	10.8583	-0.2845
10.875	-1.07571	10.875	0.24623	10.8667	0.18646	10.8667	-0.28443
10.8833	-1.07445	10.8833	0.24611	10.875	0.18642	10.875	-0.28434
10.8917	-1.07327	10.8917	0.2459	10.8833	0.18642	10.8833	-0.28429
10.9	-1.07217	10.9	0.24579	10.8917	0.18602	10.8917	-0.28429
10.9083	-1.07108	10.9083	0.24556	10.9	0.18546	10.9	-0.28439
10.9167	-1.0702	10.9167	0.24524	10.9083	0.18464	10.9083	-0.28452
10.925	-1.06925	10.925	0.24492	10.9167	0.18394	10.9167	-0.28466
10.9333	-1.06838	10.9333	0.24449	10.925	0.18358	10.925	-0.2848
10.9417	-1.06755	10.9417	0.24414	10.9333	0.18332	10.9333	-0.28489
10.95	-1.06658	10.95	0.24383	10.9417	0.18332	10.9417	-0.28495
10.9583	-1.06562	10.9583	0.24365	10.95	0.18318	10.95	-0.28495
10.9667	-1.06447	10.9667	0.24344	10.9583	0.18318	10.9583	-0.28489
10.975	-1.06322	10.975	0.24317	10.9667	0.183	10.9667	-0.28486
10.9833	-1.062	10.9833	0.24289	10.975	0.18276	10.975	-0.28479
10.9917	-1.06075	10.9917	0.24239	10.9833	0.18258	10.9833	-0.2847
11	-1.05954	11	0.24198	10.9917	0.18222	10.9917	-0.28459
11.0083	-1.05835	11.0083	0.24172	11	0.18204	11	-0.28452
11.0167	-1.05712	11.0167	0.24141	11.0083	0.18186	11.0083	-0.2845
11.025	-1.05597	11.025	0.24127	11.0167	0.18168	11.0167	-0.2845
11.0333	-1.05483	11.0333	0.24108	11.025	0.1814	11.025	-0.28447
11.0417	-1.05367	11.0417	0.24084	11.0333	0.18116	11.0333	-0.28445
11.05	-1.0526	11.05	0.24063	11.0417	0.1812	11.0417	-0.28443
11.0583	-1.05145	11.0583	0.24036	11.05	0.18144	11.05	-0.28438
11.0667	-1.05031	11.0667	0.2401	11.0583	0.18172	11.0583	-0.28434
11.075	-1.04917	11.075	0.23985	11.0667	0.1819	11.0667	-0.28423
11.0833	-1.04794	11.0833	0.23967	11.075	0.18186	11.075	-0.28411
11.0917	-1.04666	11.0917	0.23942	11.0833	0.18158	11.0833	-0.284
11.1	-1.04535	11.1	0.23915	11.0917	0.1812	11.0917	-0.28391
11.1083	-1.04396	11.1083	0.23868	11.1	0.18072	11.1	-0.28388
11.1167	-1.04255	11.1167	0.238	11.1083	0.1804	11.1083	-0.28393
11.125	-1.04113	11.125	0.23723	11.1167	0.18048	11.1167	-0.28404
11.1333	-1.03962	11.1333	0.23633	11.125	0.18094	11.125	-0.28423
11.1417	-1.03816	11.1417	0.23546	11.1333	0.18166	11.1333	-0.28438
11.15	-1.03663	11.15	0.23442	11.1417	0.18232	11.1417	-0.28447
11.1583	-1.03508	11.1583	0.2335	11.15	0.1828	11.15	-0.28452
11.1667	-1.03353	11.1667	0.23261	11.1583	0.18308	11.1583	-0.28445
11.175	-1.03199	11.175	0.23176	11.1667	0.18326	11.1667	-0.28436
11.1833	-1.03053	11.1833	0.2312	11.175	0.18326	11.175	-0.28434
11.1917	-1.02909	11.1917	0.2306	11.1833	0.18312	11.1833	-0.28434
11.2	-1.02779	11.2	0.23005	11.1917	0.18312	11.1917	-0.28439
11.2083	-1.02653	11.2083	0.22948	11.2	0.18328	11.2	-0.28459
11.2167	-1.0253	11.2167	0.22878	11.2083	0.18358	11.2083	-0.28488
11.225	-1.02411	11.225	0.22814	11.2167	0.18414	11.2167	-0.28521
11.2333	-1.02284	11.2333	0.2275	11.225	0.18482	11.225	-0.28557
11.2417	-1.02154	11.2417	0.22692	11.2333	0.18542	11.2333	-0.28582
11.25	-1.02023	11.25	0.22647	11.2417	0.18592	11.2417	-0.28591
11.2583	-1.01884	11.2583	0.22612	11.25	0.18614	11.25	-0.28591
11.2667	-1.01753	11.2667	0.2259	11.2583	0.18618	11.2583	-0.28584
11.275	-1.01625	11.275	0.22578	11.2667	0.1861	11.2667	-0.28575
11.2833	-1.015	11.2833	0.22562	11.275	0.18614	11.275	-0.28562
11.2917	-1.01377	11.2917	0.22544	11.2833	0.18638	11.2833	-0.2856
11.3	-1.01253	11.3	0.22519	11.2917	0.18656	11.2917	-0.28562
11.3083	-1.01125	11.3083	0.22489	11.3	0.18664	11.3	-0.28573
11.3167	-1.00997	11.3167	0.22453	11.3083	0.1866	11.3083	-0.28592
11.325	-1.00872	11.325	0.22416	11.3167	0.18656	11.3167	-0.28605
11.3333	-1.00749	11.3333	0.22382	11.325	0.18646	11.325	-0.28621
11.3417	-1.00621	11.3417	0.22361	11.3333	0.18656	11.3333	-0.28632
11.35	-1.00481	11.35	0.2235	11.3417	0.187	11.3417	-0.28644
11.3583	-1.00344	11.3583	0.22343	11.35	0.18766	11.35	-0.28648
11.3667	-1.00192	11.3667	0.22339	11.3583	0.18848	11.3583	-0.28632
11.375	-1.00047	11.375	0.22331	11.3667	0.1892	11.3667	-0.28614
11.3833	-0.99917	11.3833	0.22316	11.375	0.18972	11.375	-0.28582
11.3917	-0.9979	11.3917	0.22307	11.3833	0.19004	11.3833	-0.28557
11.4	-0.99677	11.4	0.22299	11.3917	0.19054	11.3917	-0.28553
11.4083	-0.99563	11.4083	0.22286	11.4	0.19126	11.4	-0.2855
11.4167	-0.99447	11.4167	0.22286	11.4083	0.19208	11.4083	-0.28564
11.425	-0.99316	11.425	0.22283	11.4167	0.1929	11.4167	-0.28585
11.4333	-0.99186	11.4333	0.2227	11.425	0.19358	11.425	-0.28619
11.4417	-0.99058	11.4417	0.22252	11.4333	0.194	11.4333	-0.28653
11.45	-0.98933	11.45	0.22219	11.4417	0.19436	11.4417	-0.2869
11.4583	-0.98816	11.4583	0.22164	11.45	0.19482	11.45	-0.28726
11.4667	-0.98702	11.4667	0.2209	11.4583	0.19542	11.4583	-0.28742
11.475	-0.98581	11.475	0.22	11.4667	0.19632	11.4667	-0.28753
11.4833	-0.98458	11.4833	0.21904	11.475	0.19738	11.475	-0.28749
11.4917	-0.98332	11.4917	0.21802	11.4833	0.19856	11.4833	-0.28737
11.5	-0.98199	11.5	0.21697	11.4917	0.19962	11.4917	-0.28722
11.5083	-0.9807	11.5083	0.21596	11.5	0.20052	11.5	-0.28706
11.5167	-0.97937	11.5167	0.21484	11.5083	0.20126	11.5083	-0.28689
11.525	-0.97813	11.525	0.21368	11.5167	0.20176	11.5167	-0.28674
11.5333	-0.97692	11.5333	0.21253	11.525	0.20226	11.525	-0.28658
11.5417	-0.97576	11.5417	0.21126	11.5333	0.20296	11.5333	-0.28639
11.55	-0.97467	11.55	0.20986	11.5417	0.20382	11.5417	-0.28621
11.5583	-0.97368	11.5583	0.20842	11.55	0.20464	11.55	-0.28603
11.5667	-0.97274	11.5667	0.20696	11.5583	0.20556	11.5583	-0.28594
11.575	-0.97176	11.575	0.20547	11.5667	0.20638	11.5667	-0.28603
11.5833	-0.97074	11.5833	0.20417	11.575	0.2071	11.575	-0.28612
11.5917	-0.96962	11.5917	0.2028	11.5833	0.2077	11.5833	-0.28616
11.6	-0.96848	11.6	0.20148	11.5917	0.20816	11.5917	-0.28626
11.6083	-0.96727	11.6083	0.2002	11.6	0.20862	11.6	-0.2863
11.6167	-0.96605	11.6167	0.19881	11.6083	0.20876	11.6083	-0.2863
11.625	-0.96493	11.625	0.1975	11.6167	0.20908	11.6167	-0.28635
11.6333	-0.96382	11.6333	0.19616	11.625	0.20934	11.625	-0.28632
11.6417	-0.96281	11.6417	0.19483	11.6333	0.20962	11.6333	-0.28628
11.65	-0.96188	11.65	0.19357	11.6417	0.21008	11.6417	-0.28623
11.6583	-0.96092	11.6583	0.19234	11.65	0.21036	11.65	-0.28614
11.6667	-0.96002	11.6667	0.1912	11.6583	0.21086	11.6583	-0.28605
11.675	-0.95904	11.675	0.1901	11.6667	0.211	11.6667	-0.28596
11.6833	-0.95806	11.6833	0.18905	11.675	0.21122	11.675	-0.28596
11.6917	-0.95699	11.6917	0.18809	11.6833	0.21132	11.6833	-0.28596
11.7	-0.95584	11.7	0.18713	11.6917	0.21132	11.6917	-0.28596
11.7083	-0.95481	11.7083	0.18627	11.7	0.21164	11.7	-0.28592
11.7167	-0.95374	11.7167	0.18544	11.7083	0.21176	11.7083	-0.2858
11.725	-0.95267	11.725	0.18464	11.7167	0.2119	11.7167	-0.28571
11.7333	-0.9516	11.7333	0.18389	11.725	0.2115	11.725	-0.28559
11.7417	-0.95059	11.7417	0.18318	11.7333	0.21072	11.7333	-0.28546
11.75	-0.94954	11.75	0.18257	11.7417	0.2099	11.7417	-0.28537
11.7583	-0.94858	11.7583	0.18204	11.75	0.20904	11.75	-0.2852
11.7667	-0.9476	11.7667	0.18147	11.7583	0.20852	11.7583	-0.28504
11.775	-0.94662	11.775	0.18097	11.7667	0.20798	11.7667	-0.28488
11.7833	-0.94563	11.7833	0.18042	11.775	0.2077	11.775	-0.28479
11.7917	-0.94463	11.7917	0.1798	11.7833	0.20738	11.7833	-0.28484
11.8	-0.94378	11.8	0.17918	11.7917	0.20684	11.7917	-0.28495
11.8083	-0.94289	11.8083	0.17853	11.8	0.20628	11.8	-0.28509
11.8167	-0.94205	11.8167	0.17793	11.8083	0.20546	11.8083	-0.2853
11.825	-0.9412	11.825	0.17736	11.8167	0.20468	11.8167	-0.28546
11.8333	-0.94031	11.8333	0.17685	11.825	0.20406	11.825	-0.28559
11.8417	-0.93933	11.8417	0.17635	11.8333	0.20346	11.8333	-0.28584
11.85	-0.93837	11.85	0.17587	11.8417	0.20286	11.8417	-0.28598
11.8583	-0.93734	11.8583	0.17548	11.85	0.20218	11.85	-0.2861
11.8667	-0.93629	11.8667	0.17512	11.8583	0.2014	11.8583	-0.28616
11.875	-0.93519	11.875	0.17475	11.8667	0.20066	11.8667	-0.28607
11.8833	-0.93403	11.8833	0.17444	11.875	0.1998	11.875	-0.28589
11.8917	-0.93296	11.8917	0.17411	11.8833	0.19898	11.8833	-0.28559
11.9	-0.93188	11.9	0.17375	11.8917	0.19816	11.8917	-0.28541
11.9083	-0.93084	11.9083	0.17343	11.9	0.19752	11.9	-0.28528
11.9167	-0.92987	11.9167	0.17302	11.9083	0.19702	11.9083	-0.28528
11.925	-0.92882	11.925	0.17272	11.9167	0.1965	11.9167	-0.28544
11.9333	-0.9277	11.9333	0.17249	11.925	0.19606	11.925	-0.28562
11.9417	-0.92659	11.9417	0.17229	11.9333	0.19552	11.9333	-0.28573
11.95	-0.92546	11.95	0.17219	11.9417	0.19506	11.9417	-0.28573
11.9583	-0.92435	11.9583	0.17208	11.95	0.19456	11.95	-0.28571
11.9667	-0.92311	11.9667	0.17199	11.9583	0.194	11.9583	-0.2856
11.975	-0.92186	11.975	0.17188	11.9667	0.19336	11.9667	-0.28543
11.9833	-0.92049	11.9833	0.17179	11.975	0.19268	11.975	-0.28535
11.9917	-0.91898	11.9917	0.17165	11.9833	0.19198	11.9833	-0.28535
12	-0.91745	12	0.17156	11.9917	0.19126	11.9917	-0.28537
12.0083	-0.91585	12.0083	0.17154	12	0.19066	12	-0.2855
12.0167	-0.91427	12.0167	0.1716	12.0083	0.1902	12.0083	-0.28557
12.025	-0.91268	12.025	0.17178	12.0167	0.19004	12.0167	-0.28557
12.0333	-0.91112	12.0333	0.17199	12.025	0.19026	12.025	-0.28557
12.0417	-0.90946	12.0417	0.17227	12.0333	0.19084	12.0333	-0.2855
12.05	-0.90767	12.05	0.17254	12.0417	0.1915	12.0417	-0.28541
12.0583	-0.9058	12.0583	0.17283	12.05	0.1923	12.05	-0.28532
12.0667	-0.90397	12.0667	0.17309	12.0583	0.193	12.0583	-0.28523
12.075	-0.90217	12.075	0.17327	12.0667	0.1935	12.0667	-0.28512
12.0833	-0.90041	12.0833	0.17345	12.075	0.19364	12.075	-0.28503
12.0917	-0.8987	12.0917	0.17363	12.0833	0.19336	12.0833	-0.28495
12.1	-0.89692	12.1	0.17386	12.0917	0.19282	12.0917	-0.28486
12.1083	-0.8952	12.1083	0.17412	12.1	0.19204	12.1	-0.28489
12.1167	-0.89349	12.1167	0.17443	12.1083	0.19116	12.1083	-0.28505
12.125	-0.89182	12.125	0.17475	12.1167	0.19052	12.1167	-0.28525
12.1333	-0.89024	12.1333	0.17509	12.125	0.19002	12.125	-0.28543
12.1417	-0.88867	12.1417	0.17555	12.1333	0.18974	12.1333	-0.28551
12.15	-0.88707	12.15	0.17606	12.1417	0.18952	12.1417	-0.28551
12.1583	-0.88549	12.1583	0.17667	12.15	0.1892	12.15	-0.28546
12.1667	-0.88389	12.1667	0.17738	12.1583	0.18902	12.1583	-0.28537
12.175	-0.8823	12.175	0.17814	12.1667	0.1887	12.1667	-0.28525
12.1833	-0.88081	12.1833	0.179	12.175	0.18838	12.175	-0.28509
12.1917	-0.87944	12.1917	0.17989	12.1833	0.18796	12.1833	-0.28495
12.2	-0.87811	12.2	0.18074	12.1917	0.18724	12.1917	-0.28477
12.2083	-0.87682	12.2083	0.18161	12.2	0.18632	12.2	-0.28468
12.2167	-0.87553	12.2167	0.1825	12.2083	0.18532	12.2083	-0.28459
12.225	-0.87417	12.225	0.18339	12.2167	0.18446	12.2167	-0.28447
12.2333	-0.87279	12.2333	0.18428	12.225	0.18378	12.225	-0.28447
12.2417	-0.87136	12.2417	0.18506	12.2333	0.1834	12.2333	-0.28447
12.25	-0.86989	12.25	0.18579	12.2417	0.18322	12.2417	-0.28439
12.2583	-0.86852	12.2583	0.18643	12.25	0.18308	12.25	-0.28434
12.2667	-0.86717	12.2667	0.18702	12.2583	0.18266	12.2583	-0.28425
12.275	-0.86578	12.275	0.18761	12.2667	0.18216	12.2667	-0.28416
12.2833	-0.86452	12.2833	0.18814	12.275	0.18154	12.275	-0.28406
12.2917	-0.86318	12.2917	0.18867	12.2833	0.18108	12.2833	-0.28397
12.3	-0.8619	12.3	0.18923	12.2917	0.18094	12.2917	-0.28388
12.3083	-0.86067	12.3083	0.18978	12.3	0.18112	12.3	-0.28379
12.3167	-0.85945	12.3167	0.19035	12.3083	0.18136	12.3083	-0.28379
12.325	-0.85825	12.325	0.19088	12.3167	0.18162	12.3167	-0.28377
12.3333	-0.85712	12.3333	0.19138	12.325	0.18136	12.325	-0.28375
12.3417	-0.85599	12.3417	0.19184	12.3333	0.18056	12.3333	-0.28368
12.35	-0.85495	12.35	0.1922	12.3417	0.1793	12.3417	-0.28359
12.3583	-0.85393	12.3583	0.19252	12.35	0.1776	12.35	-0.28361
12.3667	-0.85288	12.3667	0.19282	12.3583	0.17604	12.3583	-0.28372
12.375	-0.85192	12.375	0.1931	12.3667	0.17472	12.3667	-0.28391
12.3833	-0.85092	12.3833	0.19337	12.375	0.17394	12.375	-0.28418
12.3917	-0.84993	12.3917	0.1936	12.3833	0.17332	12.3833	-0.28436
12.4	-0.84895	12.4	0.1938	12.3917	0.1733	12.3917	-0.28447
12.4083	-0.84795	12.4083	0.19392	12.4	0.17348	12.4	-0.28452
12.4167	-0.84698	12.4167	0.19401	12.4083	0.17348	12.4083	-0.28452
12.425	-0.84607	12.425	0.19408	12.4167	0.17332	12.4167	-0.28452
12.4333	-0.84523	12.4333	0.19413	12.425	0.173	12.425	-0.2845
12.4417	-0.84445	12.4417	0.19422	12.4333	0.17252	12.4333	-0.2845
12.45	-0.84374	12.45	0.19426	12.4417	0.17204	12.4417	-0.28441
12.4583	-0.84296	12.4583	0.19428	12.45	0.17166	12.45	-0.28432
12.4667	-0.84219	12.4667	0.19426	12.4583	0.17106	12.4583	-0.2842
12.475	-0.84132	12.475	0.19417	12.4667	0.17066	12.4667	-0.28411
12.4833	-0.8405	12.4833	0.19413	12.475	0.17026	12.475	-0.28411
12.4917	-0.83961	12.4917	0.19412	12.4833	0.17026	12.4833	-0.28411
12.5	-0.83874	12.5	0.19413	12.4917	0.17044	12.4917	-0.28415
12.5083	-0.83796	12.5083	0.19422	12.5	0.17062	12.5	-0.28418
12.5167	-0.83714	12.5167	0.19431	12.5083	0.17102	12.5083	-0.28432
12.525	-0.83643	12.525	0.19444	12.5167	0.17098	12.5167	-0.2845
12.5333	-0.83568	12.5333	0.19456	12.525	0.17088	12.525	-0.28468
12.5417	-0.8349	12.5417	0.19465	12.5333	0.17052	12.5333	-0.28482
12.55	-0.83428	12.55	0.19467	12.5417	0.1698	12.5417	-0.28486
12.5583	-0.83367	12.5583	0.19462	12.55	0.1692	12.55	-0.28486
12.5667	-0.83314	12.5667	0.19444	12.5583	0.16856	12.5583	-0.2848
12.575	-0.83269	12.575	0.19424	12.5667	0.16806	12.5667	-0.28484
12.5833	-0.83212	12.5833	0.19405	12.575	0.16764	12.575	-0.28493
12.5917	-0.83161	12.5917	0.1939	12.5833	0.1671	12.5833	-0.28502
12.6	-0.83107	12.6	0.1939	12.5917	0.16654	12.5917	-0.28525
12.6083	-0.83052	12.6083	0.19394	12.6	0.16596	12.6	-0.28539
12.6167	-0.82997	12.6167	0.19412	12.6083	0.1655	12.6083	-0.28541
12.625	-0.82926	12.625	0.19428	12.6167	0.16536	12.6167	-0.28532
12.6333	-0.82853	12.6333	0.19442	12.625	0.16532	12.625	-0.28511
12.6417	-0.8278	12.6417	0.19458	12.6333	0.16544	12.6333	-0.2848
12.65	-0.82705	12.65	0.19467	12.6417	0.16572	12.6417	-0.28452
12.6583	-0.8265	12.6583	0.19485	12.65	0.16578	12.65	-0.28434
12.6667	-0.82604	12.6667	0.19497	12.6583	0.1659	12.6583	-0.28423
12.675	-0.82561	12.675	0.19515	12.6667	0.16578	12.6667	-0.28427
12.6833	-0.82522	12.6833	0.19535	12.675	0.16544	12.675	-0.28436
12.6917	-0.82473	12.6917	0.19549	12.6833	0.16536	12.6833	-0.28459
12.7	-0.82417	12.7	0.19567	12.6917	0.1651	12.6917	-0.28482
12.7083	-0.82348	12.7083	0.19579	12.7	0.16494	12.7	-0.28502
12.7167	-0.82277	12.7167	0.19591	12.7083	0.16472	12.7083	-0.28532
12.725	-0.82206	12.725	0.19595	12.7167	0.16436	12.7167	-0.28551
12.7333	-0.82133	12.7333	0.19597	12.725	0.16416	12.725	-0.28571
12.7417	-0.82062	12.7417	0.19602	12.7333	0.16368	12.7333	-0.28578
12.75	-0.81992	12.75	0.19606	12.7417	0.1635	12.7417	-0.28575
12.7583	-0.81925	12.7583	0.19614	12.75	0.16312	12.75	-0.2856
12.7667	-0.81852	12.7667	0.19634	12.7583	0.16266	12.7583	-0.28546
12.775	-0.81782	12.775	0.19652	12.7667	0.16226	12.7667	-0.28541
12.7833	-0.81706	12.7833	0.1967	12.775	0.1619	12.775	-0.28532
12.7917	-0.81628	12.7917	0.19693	12.7833	0.16212	12.7833	-0.28539
12.8	-0.81549	12.8	0.19702	12.7917	0.16244	12.7917	-0.28535
12.8083	-0.81466	12.8083	0.19711	12.8	0.16308	12.8	-0.28532
12.8167	-0.81384	12.8167	0.1972	12.8083	0.16398	12.8083	-0.28514
12.825	-0.81286	12.825	0.19723	12.8167	0.16476	12.8167	-0.28487
12.8333	-0.81202	12.8333	0.19734	12.825	0.16546	12.825	-0.28461
12.8417	-0.81129	12.8417	0.19746	12.8333	0.16604	12.8333	-0.28427
12.85	-0.81053	12.85	0.19764	12.8417	0.16624	12.8417	-0.28418
12.8583	-0.80994	12.8583	0.19789	12.85	0.16632	12.85	-0.28409
12.8667	-0.80932	12.8667	0.1981	12.8583	0.16632	12.8583	-0.28404
12.875	-0.80868	12.875	0.19833	12.8667	0.16614	12.8667	-0.28402
12.8833	-0.80809	12.8833	0.19851	12.875	0.166	12.875	-0.28393
12.8917	-0.80749	12.8917	0.19865	12.8833	0.16592	12.8833	-0.28384
12.9	-0.80687	12.9	0.19883	12.8917	0.16592	12.8917	-0.28379
12.9083	-0.80619	12.9083	0.19892	12.9	0.166	12.9	-0.28379
12.9167	-0.80562	12.9167	0.19908	12.9083	0.16636	12.9083	-0.28379
12.925	-0.80516	12.925	0.19928	12.9167	0.16718	12.9167	-0.28386
12.9333	-0.80475	12.9333	0.19953	12.925	0.16802	12.925	-0.28395
12.9417	-0.8045	12.9417	0.19988	12.9333	0.16884	12.9333	-0.28404
12.95	-0.80425	12.95	0.20027	12.9417	0.1692	12.9417	-0.28413
12.9583	-0.80396	12.9583	0.20072	12.95	0.16916	12.95	-0.28423
12.9667	-0.80359	12.9667	0.20125	12.9583	0.1692	12.9583	-0.2843
12.975	-0.80313	12.975	0.20184	12.9667	0.16924	12.9667	-0.2843
12.9833	-0.80272	12.9833	0.20246	12.975	0.16938	12.975	-0.28429
12.9917	-0.80237	12.9917	0.20315	12.9833	0.16978	12.9833	-0.28414
13	-0.80205	13	0.20379	12.9917	0.1703	12.9917	-0.28413
13.0083	-0.80185	13.0083	0.20443	13	0.17076	13	-0.28422
13.0167	-0.80167	13.0167	0.20504	13.0083	0.17112	13.0083	-0.28432
13.025	-0.80149	13.025	0.20563	13.0167	0.17116	13.0167	-0.28447
13.0333	-0.80144	13.0333	0.20625	13.025	0.17098	13.025	-0.2845
13.0417	-0.80146	13.0417	0.20684	13.0333	0.17084	13.0333	-0.2845
13.05	-0.80155	13.05	0.20746	13.0417	0.1708	13.0417	-0.2845
13.0583	-0.80174	13.0583	0.20803	13.05	0.17102	13.05	-0.2845
13.0667	-0.80199	13.0667	0.20852	13.0583	0.17108	13.0583	-0.2845
13.075	-0.80235	13.075	0.209	13.0667	0.17144	13.0667	-0.2845
13.0833	-0.80268	13.0833	0.20941	13.075	0.17194	13.075	-0.28448
13.0917	-0.803	13.0917	0.20974	13.0833	0.17212	13.0833	-0.28439
13.1	-0.80343	13.1	0.21	13.0917	0.1724	13.0917	-0.28425
13.1083	-0.80388	13.1083	0.21029	13.1	0.17276	13.1	-0.28413
13.1167	-0.80445	13.1167	0.21048	13.1083	0.1733	13.1083	-0.28406
13.125	-0.80514	13.125	0.21066	13.1167	0.17382	13.1167	-0.28398
13.1333	-0.80587	13.1333	0.2107	13.125	0.1745	13.125	-0.284
13.1417	-0.80665	13.1417	0.21061	13.1333	0.17518	13.1333	-0.28395
13.15	-0.80736	13.15	0.21043	13.1417	0.17578	13.1417	-0.28386
13.1583	-0.80816	13.1583	0.21016	13.15	0.1766	13.15	-0.28381
13.1667	-0.80896	13.1667	0.21002	13.1583	0.17734	13.1583	-0.28366
13.175	-0.8098	13.175	0.20991	13.1667	0.1781	13.1667	-0.28358
13.1833	-0.81087	13.1833	0.20991	13.175	0.1788	13.175	-0.28349
13.1917	-0.81204	13.1917	0.20997	13.1833	0.17948	13.1833	-0.28343
13.2	-0.81344	13.2	0.21006	13.1917	0.17994	13.1917	-0.28342
13.2083	-0.81489	13.2083	0.21016	13.2	0.18016	13.2	-0.28333
13.2167	-0.8162	13.2167	0.21027	13.2083	0.18034	13.2083	-0.28327
13.225	-0.81748	13.225	0.21046	13.2167	0.18016	13.2167	-0.28327
13.2333	-0.8186	13.2333	0.21064	13.225	0.18012	13.225	-0.28326
13.2417	-0.81971	13.2417	0.21085	13.2333	0.17994	13.2333	-0.28326
13.25	-0.82092	13.25	0.21119	13.2417	0.17976	13.2417	-0.28322
13.2583	-0.82205	13.2583	0.21164	13.25	0.1798	13.25	-0.28315
13.2667	-0.82321	13.2667	0.21208	13.2583	0.17974	13.2583	-0.28315
13.275	-0.82433	13.275	0.21262	13.2667	0.17992	13.2667	-0.28315
13.2833	-0.82533	13.2833	0.21311	13.275	0.17998	13.275	-0.28318
13.2917	-0.82647	13.2917	0.2137	13.2833	0.18016	13.2833	-0.2832
13.3	-0.82752	13.3	0.21432	13.2917	0.1807	13.2917	-0.28324
13.3083	-0.82864	13.3083	0.21502	13.3	0.18122	13.3	-0.28331
13.3167	-0.82985	13.3167	0.21582	13.3083	0.18172	13.3083	-0.28336
13.325	-0.83098	13.325	0.21658	13.3167	0.18202	13.3167	-0.28342
13.3333	-0.83223	13.3333	0.21753	13.325	0.18216	13.325	-0.28342
13.3417	-0.83331	13.3417	0.21843	13.3333	0.1823	13.3333	-0.2834
13.35	-0.83433	13.35	0.2193	13.3417	0.18226	13.3417	-0.28334
13.3583	-0.83531	13.3583	0.22014	13.35	0.18212	13.35	-0.28327
13.3667	-0.8362	13.3667	0.22096	13.3583	0.18198	13.3583	-0.28326
13.375	-0.83712	13.375	0.22181	13.3667	0.18186	13.3667	-0.28324
13.3833	-0.8381	13.3833	0.22272	13.375	0.18172	13.375	-0.28329
13.3917	-0.83911	13.3917	0.22366	13.3833	0.18148	13.3833	-0.28334
13.4	-0.84018	13.4	0.22461	13.3917	0.18102	13.3917	-0.28326
13.4083	-0.84125	13.4083	0.22549	13.4	0.1803	13.4	-0.28315
13.4167	-0.84233	13.4167	0.2264	13.4083	0.17966	13.4083	-0.28297
13.425	-0.84328	13.425	0.22733	13.4167	0.17912	13.4167	-0.28281
13.4333	-0.84413	13.4333	0.2282	13.425	0.1788	13.425	-0.28274
13.4417	-0.84486	13.4417	0.22919	13.4333	0.17874	13.4333	-0.28277
13.45	-0.84552	13.45	0.23026	13.4417	0.17884	13.4417	-0.28286
13.4583	-0.84614	13.4583	0.23142	13.45	0.1792	13.45	-0.28295
13.4667	-0.84671	13.4667	0.23265	13.4583	0.17942	13.4583	-0.28304
13.475	-0.84731	13.475	0.23391	13.4667	0.17942	13.4667	-0.28308
13.4833	-0.84783	13.4833	0.23513	13.475	0.17938	13.475	-0.28306
13.4917	-0.84827	13.4917	0.23629	13.4833	0.1792	13.4833	-0.28297
13.5	-0.84867	13.5	0.23745	13.4917	0.17906	13.4917	-0.28288
13.5083	-0.84899	13.5083	0.23848	13.5	0.17912	13.5	-0.28279
13.5167	-0.84923	13.5167	0.23946	13.5083	0.17916	13.5083	-0.28272
13.525	-0.84945	13.525	0.24035	13.5167	0.1791	13.5167	-0.28269
13.5333	-0.84964	13.5333	0.24115	13.525	0.17898	13.525	-0.28269
13.5417	-0.84979	13.5417	0.242	13.5333	0.17892	13.5333	-0.28265
13.55	-0.84998	13.55	0.24287	13.5417	0.17892	13.5417	-0.28261
13.5583	-0.85021	13.5583	0.24382	13.55	0.17898	13.55	-0.28265
13.5667	-0.85041	13.5667	0.24479	13.5583	0.17928	13.5583	-0.28265
13.575	-0.85073	13.575	0.24577	13.5667	0.17948	13.5667	-0.28269
13.5833	-0.85101	13.5833	0.24684	13.575	0.17952	13.575	-0.28272
13.5917	-0.85128	13.5917	0.24792	13.5833	0.17948	13.5833	-0.28272
13.6	-0.85162	13.6	0.24899	13.5917	0.17906	13.5917	-0.28278
13.6083	-0.85183	13.6083	0.24997	13.6	0.17848	13.6	-0.28277
13.6167	-0.85206	13.6167	0.25093	13.6083	0.17806	13.6083	-0.28281
13.625	-0.85224	13.625	0.25187	13.6167	0.17774	13.6167	-0.28285
13.6333	-0.85238	13.6333	0.25282	13.625	0.17756	13.625	-0.28281
13.6417	-0.85261	13.6417	0.25378	13.6333	0.17724	13.6333	-0.2829
13.65	-0.85283	13.65	0.25475	13.6417	0.17674	13.6417	-0.28288
13.6583	-0.85309	13.6583	0.25568	13.65	0.17618	13.65	-0.28285
13.6667	-0.8534	13.6667	0.25657	13.6583	0.17524	13.6583	-0.28283
13.675	-0.8537	13.675	0.25746	13.6667	0.17446	13.6667	-0.28274
13.6833	-0.85404	13.6833	0.25824	13.675	0.17354	13.675	-0.28272
13.6917	-0.85443	13.6917	0.25904	13.6833	0.17266	13.6833	-0.28272
13.7	-0.85487	13.7	0.25982	13.6917	0.17186	13.6917	-0.28272
13.7083	-0.85542	13.7083	0.26061	13.7	0.17094	13.7	-0.28265
13.7167	-0.85603	13.7167	0.26135	13.7083	0.17056	13.7083	-0.2827
13.725	-0.85667	13.725	0.26196	13.7167	0.17012	13.7167	-0.28279
13.7333	-0.85731	13.7333	0.26253	13.725	0.16984	13.725	-0.28294
13.7417	-0.85786	13.7417	0.26299	13.7333	0.17002	13.7333	-0.28318
13.75	-0.85845	13.75	0.26336	13.7417	0.1703	13.7417	-0.28331
13.7583	-0.85905	13.7583	0.26377	13.75	0.17076	13.75	-0.2834
13.7667	-0.85966	13.7667	0.26408	13.7583	0.1713	13.7583	-0.28342
13.775	-0.86032	13.775	0.26427	13.7667	0.17172	13.7667	-0.28333
13.7833	-0.86103	13.7833	0.26431	13.775	0.1718	13.775	-0.28324
13.7917	-0.86181	13.7917	0.26411	13.7833	0.17176	13.7833	-0.28317
13.8	-0.86274	13.8	0.26379	13.7917	0.17184	13.7917	-0.28311
13.8083	-0.86373	13.8083	0.26342	13.8	0.17176	13.8	-0.28313
13.8167	-0.86473	13.8167	0.26312	13.8083	0.17184	13.8083	-0.2832
13.825	-0.86569	13.825	0.2629	13.8167	0.17188	13.8167	-0.28324
13.8333	-0.86663	13.8333	0.26285	13.825	0.17208	13.825	-0.28331
13.8417	-0.86752	13.8417	0.26281	13.8333	0.17234	13.8333	-0.2834
13.85	-0.86838	13.85	0.26272	13.8417	0.17254	13.8417	-0.28349
13.8583	-0.86919	13.8583	0.26251	13.85	0.17266	13.85	-0.28354
13.8667	-0.86999	13.8667	0.26214	13.8583	0.17248	13.8583	-0.28363
13.875	-0.87088	13.875	0.26166	13.8667	0.17248	13.8667	-0.2837
13.8833	-0.87179	13.8833	0.2611	13.875	0.17216	13.875	-0.28368
13.8917	-0.87275	13.8917	0.26057	13.8833	0.1718	13.8833	-0.28366
13.9	-0.87364	13.9	0.26002	13.8917	0.17152	13.8917	-0.28354
13.9083	-0.87444	13.9083	0.2594	13.9	0.17134	13.9	-0.28345
13.9167	-0.87519	13.9167	0.2587	13.9083	0.17144	13.9083	-0.28331
13.925	-0.87599	13.925	0.25799	13.9167	0.17176	13.9167	-0.28322
13.9333	-0.87681	13.9333	0.25723	13.925	0.17244	13.925	-0.28317
13.9417	-0.87757	13.9417	0.25643	13.9333	0.17298	13.9333	-0.28309
13.95	-0.87834	13.95	0.25568	13.9417	0.17348	13.9417	-0.28309
13.9583	-0.87901	13.9583	0.25484	13.95	0.1739	13.95	-0.28309
13.9667	-0.87962	13.9667	0.25388	13.9583	0.17418	13.9583	-0.28309
13.975	-0.8801	13.975	0.25289	13.9667	0.17428	13.9667	-0.28317
13.9833	-0.88043	13.9833	0.2518	13.975	0.17414	13.975	-0.28333
13.9917	-0.88072	13.9917	0.25079	13.9833	0.17414	13.9833	-0.2835
14	-0.88102	14	0.24985	13.9917	0.17408	13.9917	-0.28368
14.0083	-0.88131	14.0083	0.24906	14	0.17412	14	-0.28381
14.0167	-0.88157	14.0167	0.24828	14.0083	0.17432	14.0083	-0.28391
14.025	-0.88182	14.025	0.24755	14.0167	0.17454	14.0167	-0.28395
14.0333	-0.88193	14.0333	0.24675	14.025	0.17478	14.025	-0.284
14.0417	-0.88195	14.0417	0.24579	14.0333	0.17504	14.0333	-0.28409
14.05	-0.88196	14.05	0.24478	14.0417	0.1754	14.0417	-0.28418
14.0583	-0.88182	14.0583	0.24369	14.05	0.17578	14.05	-0.28425
14.0667	-0.88165	14.0667	0.24257	14.0583	0.17628	14.0583	-0.28429
14.075	-0.88161	14.075	0.24141	14.0667	0.1767	14.0667	-0.28425
14.0833	-0.88156	14.0833	0.24026	14.075	0.1771	14.075	-0.28416
14.0917	-0.88156	14.0917	0.23903	14.0833	0.17724	14.0833	-0.28407
14.1	-0.88159	14.1	0.23777	14.0917	0.17688	14.0917	-0.28398
14.1083	-0.88156	14.1083	0.23652	14.1	0.17624	14.1	-0.2839
14.1167	-0.88145	14.1167	0.23535	14.1083	0.17554	14.1083	-0.28377
14.125	-0.88118	14.125	0.23417	14.1167	0.17508	14.1167	-0.28365
14.1333	-0.88084	14.1333	0.23323	14.125	0.17492	14.125	-0.28356
14.1417	-0.8804	14.1417	0.23245	14.1333	0.1751	14.1333	-0.28347
14.15	-0.87988	14.15	0.23165	14.1417	0.17568	14.1417	-0.28342
14.1583	-0.87944	14.1583	0.23085	14.15	0.17646	14.15	-0.28343
14.1667	-0.879	14.1667	0.22994	14.1583	0.17724	14.1583	-0.28343
14.175	-0.87859	14.175	0.22893	14.1667	0.1782	14.1667	-0.28334
14.1833	-0.87828	14.1833	0.2277	14.175	0.17906	14.175	-0.28324
14.1917	-0.87802	14.1917	0.22647	14.1833	0.1793	14.1833	-0.28306
14.2	-0.87775	14.2	0.22533	14.1917	0.17944	14.1917	-0.28288
14.2083	-0.87748	14.2083	0.22427	14.2	0.17928	14.2	-0.28279
14.2167	-0.87713	14.2167	0.22341	14.2083	0.1788	14.2083	-0.28274
14.225	-0.87672	14.225	0.22267	14.2167	0.17856	14.2167	-0.28283
14.2333	-0.87627	14.2333	0.22203	14.225	0.1782	14.225	-0.28288
14.2417	-0.87577	14.2417	0.22146	14.2333	0.1781	14.2333	-0.28297
14.25	-0.87531	14.25	0.22096	14.2417	0.17834	14.2417	-0.28304
14.2583	-0.8749	14.2583	0.2205	14.25	0.17888	14.25	-0.28304
14.2667	-0.87449	14.2667	0.21998	14.2583	0.17944	14.2583	-0.28304
14.275	-0.87428	14.275	0.21945	14.2667	0.17988	14.2667	-0.28295
14.2833	-0.8741	14.2833	0.21886	14.275	0.1802	14.275	-0.28281
14.2917	-0.87387	14.2917	0.21826	14.2833	0.1803	14.2833	-0.28272
14.3	-0.87364	14.3	0.21756	14.2917	0.18048	14.2917	-0.28267
14.3083	-0.87328	14.3083	0.21688	14.3	0.18066	14.3	-0.28272
14.3167	-0.87291	14.3167	0.2163	14.3083	0.18076	14.3083	-0.28286
14.325	-0.87248	14.325	0.21578	14.3167	0.18058	14.3167	-0.28295
14.3333	-0.87208	14.3333	0.21543	14.325	0.18024	14.325	-0.28304
14.3417	-0.87172	14.3417	0.21516	14.3333	0.17976	14.3333	-0.28301
14.35	-0.87144	14.35	0.21512	14.3417	0.17906	14.3417	-0.28295
14.3583	-0.87122	14.3583	0.21509	14.35	0.17838	14.35	-0.28295
14.3667	-0.87104	14.3667	0.21502	14.3583	0.17814	14.3583	-0.28295
14.375	-0.87092	14.375	0.2148	14.3667	0.17816	14.3667	-0.28309
14.3833	-0.87072	14.3833	0.21441	14.375	0.17838	14.375	-0.28324
14.3917	-0.87051	14.3917	0.21402	14.3833	0.1788	14.3833	-0.28333
14.4	-0.87026	14.4	0.21356	14.3917	0.1791	14.3917	-0.28338
14.4083	-0.86989	14.4083	0.21319	14.4	0.17948	14.4	-0.28331
14.4167	-0.86939	14.4167	0.21288	14.4083	0.17984	14.4083	-0.28322
14.425	-0.86882	14.425	0.21263	14.4167	0.18058	14.4167	-0.28309
14.4333	-0.8682	14.4333	0.21247	14.425	0.18112	14.425	-0.28304
14.4417	-0.86756	14.4417	0.21221	14.4333	0.18144	14.4333	-0.28304
14.45	-0.86701	14.45	0.21194	14.4417	0.18186	14.4417	-0.28299
14.4583	-0.86653	14.4583	0.21166	14.45	0.18184	14.45	-0.28302
14.4667	-0.86608	14.4667	0.21134	14.4583	0.18194	14.4583	-0.28295
14.475	-0.86571	14.475	0.21118	14.4667	0.18226	14.4667	-0.28286
14.4833	-0.86535	14.4833	0.21105	14.475	0.18286	14.475	-0.28283
14.4917	-0.865	14.4917	0.21096	14.4833	0.18394	14.4833	-0.28274
14.5	-0.86464	14.5	0.21091	14.4917	0.18514	14.4917	-0.28276
14.5083	-0.8642	14.5083	0.21089	14.5	0.18618	14.5	-0.28277
14.5167	-0.86382	14.5167	0.21078	14.5083	0.18692	14.5083	-0.28286
14.525	-0.86336	14.525	0.21052	14.5167	0.18724	14.5167	-0.28295
14.5333	-0.86293	14.5333	0.21027	14.525	0.18732	14.525	-0.28301
14.5417	-0.86254	14.5417	0.20988	14.5333	0.18742	14.5333	-0.28306
14.55	-0.86204	14.55	0.20943	14.5417	0.18748	14.5417	-0.28297
14.5583	-0.8616	14.5583	0.20906	14.55	0.1877	14.55	-0.28297
14.5667	-0.86115	14.5667	0.20867	14.5583	0.18788	14.5583	-0.28297
14.575	-0.86066	14.575	0.20822	14.5667	0.18802	14.5667	-0.28292
14.5833	-0.86017	14.5833	0.20778	14.575	0.1883	14.575	-0.28292
14.5917	-0.85969	14.5917	0.20724	14.5833	0.18834	14.5833	-0.28286
14.6	-0.85914	14.6	0.20667	14.5917	0.18842	14.5917	-0.28285
14.6083	-0.85856	14.6083	0.20604	14.6	0.1883	14.6	-0.28283
14.6167	-0.85786	14.6167	0.20525	14.6083	0.18788	14.6083	-0.28283
14.625	-0.85717	14.625	0.20452	14.6167	0.18738	14.6167	-0.28283
14.6333	-0.85641	14.6333	0.20372	14.625	0.18688	14.625	-0.28285
14.6417	-0.85559	14.6417	0.2029	14.6333	0.18634	14.6333	-0.28285
14.65	-0.85473	14.65	0.20216	14.6417	0.18586	14.6417	-0.28285
14.6583	-0.85376	14.6583	0.20139	14.65	0.1856	14.65	-0.2829
14.6667	-0.85276	14.6667	0.20063	14.6583	0.18554	14.6583	-0.28299
14.675	-0.85173	14.675	0.1999	14.6667	0.18568	14.6667	-0.28317
14.6833	-0.85071	14.6833	0.19915	14.675	0.186	14.675	-0.28334
14.6917	-0.84968	14.6917	0.19833	14.6833	0.1865	14.6833	-0.28343
14.7	-0.84869	14.7	0.19748	14.6917	0.18696	14.6917	-0.28343
14.7083	-0.84772	14.7083	0.19664	14.7	0.18732	14.7	-0.28338
14.7167	-0.8468	14.7167	0.19586	14.7083	0.18764	14.7083	-0.28333
14.725	-0.84591	14.725	0.19517	14.7167	0.18766	14.7167	-0.28333
14.7333	-0.84508	14.7333	0.19462	14.725	0.1877	14.725	-0.28333
14.7417	-0.8442	14.7417	0.19421	14.7333	0.1876	14.7333	-0.28338
14.75	-0.8433	14.75	0.19392	14.7417	0.18734	14.7417	-0.28343
14.7583	-0.84234	14.7583	0.19369	14.75	0.187	14.75	-0.28345
14.7667	-0.84122	14.7667	0.19351	14.7583	0.18664	14.7583	-0.28345
14.775	-0.84011	14.775	0.19334	14.7667	0.18646	14.7667	-0.28345
14.7833	-0.8389	14.7833	0.19316	14.775	0.18642	14.775	-0.28349
14.7917	-0.83771	14.7917	0.19298	14.7833	0.18684	14.7833	-0.28356
14.8	-0.83657	14.8	0.19282	14.7917	0.18756	14.7917	-0.28365
14.8083	-0.8354	14.8083	0.19275	14.8	0.18848	14.8	-0.28374
14.8167	-0.83428	14.8167	0.19271	14.8083	0.18958	14.8083	-0.28379
14.825	-0.83323	14.825	0.19275	14.8167	0.19054	14.8167	-0.28377
14.8333	-0.83218	14.8333	0.1928	14.825	0.19136	14.825	-0.28377
14.8417	-0.83118	14.8417	0.19294	14.8333	0.19198	14.8333	-0.28372
14.85	-0.83022	14.85	0.19309	14.8417	0.19232	14.8417	-0.28359
14.8583	-0.82928	14.8583	0.1933	14.85	0.19276	14.85	-0.28334
14.8667	-0.82837	14.8667	0.19357	14.8583	0.19322	14.8583	-0.28309
14.875	-0.82745	14.875	0.19385	14.8667	0.194	14.8667	-0.28288
14.8833	-0.82643	14.8833	0.19426	14.875	0.19518	14.875	-0.28274
14.8917	-0.82528	14.8917	0.19467	14.8833	0.19632	14.8833	-0.28274
14.9	-0.82398	14.9	0.19511	14.8917	0.19774	14.8917	-0.28272
14.9083	-0.82257	14.9083	0.19554	14.9	0.19892	14.9	-0.28272
14.9167	-0.8212	14.9167	0.19591	14.9083	0.19972	14.9083	-0.28277
14.925	-0.81992	14.925	0.19627	14.9167	0.20052	14.9167	-0.28286
14.9333	-0.81868	14.9333	0.19663	14.925	0.20086	14.925	-0.28295
14.9417	-0.81761	14.9417	0.19696	14.9333	0.20094	14.9333	-0.28309
14.95	-0.81661	14.95	0.19732	14.9417	0.20122	14.9417	-0.28322
14.9583	-0.8156	14.9583	0.19769	14.95	0.20148	14.95	-0.28327
14.9667	-0.81453	14.9667	0.19799	14.9583	0.20194	14.9583	-0.28333
14.975	-0.81332	14.975	0.1983	14.9667	0.20272	14.9667	-0.28334
14.9833	-0.81213	14.9833	0.19856	14.975	0.2034	14.975	-0.28333
14.9917	-0.81094	14.9917	0.19883	14.9833	0.20406	14.9833	-0.28329
15	-0.80984	15	0.19913	14.9917	0.20438	14.9917	-0.2834
15.0083	-0.80891	15.0083	0.19945	15	0.20442	15	-0.2835
15.0167	-0.80793	15.0167	0.19974	15.0083	0.20428	15.0083	-0.28354
15.025	-0.80701	15.025	0.2	15.0167	0.20386	15.0167	-0.28361
15.0333	-0.80601	15.0333	0.20024	15.025	0.20328	15.025	-0.28354
15.0417	-0.80491	15.0417	0.20041	15.0333	0.20276	15.0333	-0.28354
15.05	-0.80365	15.05	0.20059	15.0417	0.20218	15.0417	-0.28358
15.0583	-0.80224	15.0583	0.20073	15.05	0.2015	15.05	-0.2837
15.0667	-0.80077	15.0667	0.20097	15.0583	0.20122	15.0583	-0.28391
15.075	-0.7994	15.075	0.20121	15.0667	0.20108	15.0667	-0.28413
15.0833	-0.79817	15.0833	0.20152	15.075	0.20116	15.075	-0.28443
15.0917	-0.79714	15.0917	0.20186	15.0833	0.20162	15.0833	-0.28466
15.1	-0.79635	15.1	0.20212	15.0917	0.2019	15.0917	-0.2848
15.1083	-0.79557	15.1083	0.20239	15.1	0.20208	15.1	-0.28491
15.1167	-0.79486	15.1167	0.20258	15.1083	0.20208	15.1083	-0.28491
15.125	-0.7941	15.125	0.20278	15.1167	0.20196	15.1167	-0.285
15.1333	-0.79331	15.1333	0.20299	15.125	0.20176	15.125	-0.28518
15.1417	-0.79257	15.1417	0.20314	15.1333	0.20164	15.1333	-0.2853
15.15	-0.79166	15.15	0.20326	15.1417	0.2015	15.1417	-0.28543
15.1583	-0.79073	15.1583	0.20337	15.15	0.2015	15.15	-0.28546
15.1667	-0.78972	15.1667	0.20346	15.1583	0.20148	15.1583	-0.28546
15.175	-0.78855	15.175	0.20354	15.1667	0.20136	15.1667	-0.28539
15.1833	-0.78743	15.1833	0.20367	15.175	0.20132	15.175	-0.28541
15.1917	-0.78622	15.1917	0.20376	15.1833	0.20104	15.1833	-0.28548
15.2	-0.78511	15.2	0.20376	15.1917	0.201	15.1917	-0.28557
15.2083	-0.78413	15.2083	0.2037	15.2	0.201	15.2	-0.28573
15.2167	-0.78328	15.2167	0.20358	15.2083	0.20116	15.2083	-0.28585
15.225	-0.7826	15.225	0.20346	15.2167	0.20126	15.2167	-0.28594
15.2333	-0.78193	15.2333	0.20337	15.225	0.20126	15.225	-0.28601
15.2417	-0.78123	15.2417	0.20333	15.2333	0.20144	15.2333	-0.28612
15.25	-0.78045	15.25	0.20333	15.2417	0.20136	15.2417	-0.28623
15.2583	-0.77956	15.2583	0.20333	15.25	0.20154	15.25	-0.28639
15.2667	-0.77858	15.2667	0.20328	15.2583	0.2018	15.2583	-0.2866
15.275	-0.77759	15.275	0.20324	15.2667	0.20222	15.2667	-0.28688
15.2833	-0.77654	15.2833	0.2031	15.275	0.20286	15.275	-0.28717
15.2917	-0.77556	15.2917	0.2029	15.2833	0.2034	15.2833	-0.28744
15.3	-0.77472	15.3	0.20271	15.2917	0.20414	15.2917	-0.2876
15.3083	-0.77392	15.3083	0.20248	15.3	0.20468	15.3	-0.28763
15.3167	-0.77327	15.3167	0.20235	15.3083	0.2052	15.3083	-0.2876
15.325	-0.77261	15.325	0.20219	15.3167	0.20574	15.3167	-0.28751
15.3333	-0.77191	15.3333	0.20209	15.325	0.20582	15.325	-0.28736
15.3417	-0.77118	15.3417	0.202	15.3333	0.20574	15.3333	-0.2872
15.35	-0.77046	15.35	0.20186	15.3417	0.20532	15.3417	-0.28711
15.3583	-0.76973	15.3583	0.20173	15.35	0.20474	15.35	-0.28708
15.3667	-0.76889	15.3667	0.20152	15.3583	0.20436	15.3583	-0.28713
15.375	-0.76807	15.375	0.20118	15.3667	0.20404	15.3667	-0.28722
15.3833	-0.76731	15.3833	0.20075	15.375	0.20406	15.375	-0.2874
15.3917	-0.76651	15.3917	0.20024	15.3833	0.20418	15.3833	-0.28756
15.4	-0.76574	15.4	0.1997	15.3917	0.20436	15.3917	-0.28774
15.4083	-0.76503	15.4083	0.19917	15.4	0.20438	15.4	-0.28792
15.4167	-0.76428	15.4167	0.19864	15.4083	0.20414	15.4083	-0.288
15.425	-0.76352	15.425	0.19821	15.4167	0.20372	15.4167	-0.28815
15.4333	-0.76274	15.4333	0.1978	15.425	0.20304	15.425	-0.28824
15.4417	-0.76192	15.4417	0.1975	15.4333	0.20226	15.4333	-0.28832
15.45	-0.76114	15.45	0.19714	15.4417	0.20154	15.4417	-0.28852
15.4583	-0.76041	15.4583	0.19678	15.45	0.20086	15.45	-0.28873
15.4667	-0.75975	15.4667	0.19638	15.4583	0.20016	15.4583	-0.289
15.475	-0.75914	15.475	0.19595	15.4667	0.19944	15.4667	-0.28927
15.4833	-0.75847	15.4833	0.19559	15.475	0.19884	15.475	-0.28943
15.4917	-0.75777	15.4917	0.19522	15.4833	0.19838	15.4833	-0.28948
15.5	-0.75692	15.5	0.19492	15.4917	0.19802	15.4917	-0.28945
15.5083	-0.75601	15.5083	0.19465	15.5	0.19778	15.5	-0.28934
15.5167	-0.75514	15.5167	0.19445	15.5083	0.19748	15.5083	-0.28927
15.525	-0.75423	15.525	0.19422	15.5167	0.19714	15.5167	-0.28927
15.5333	-0.75352	15.5333	0.19405	15.525	0.19684	15.525	-0.2893
15.5417	-0.75276	15.5417	0.19381	15.5333	0.19646	15.5333	-0.28941
15.55	-0.75199	15.55	0.19353	15.5417	0.19592	15.5417	-0.28957
15.5583	-0.75126	15.5583	0.19334	15.55	0.19552	15.55	-0.28966
15.5667	-0.75048	15.5667	0.19301	15.5583	0.19532	15.5583	-0.28977
15.575	-0.74966	15.575	0.19271	15.5667	0.19524	15.5667	-0.28985
15.5833	-0.74883	15.5833	0.19234	15.575	0.19518	15.575	-0.28985
15.5917	-0.74799	15.5917	0.19193	15.5833	0.1951	15.5833	-0.28977
15.6	-0.74717	15.6	0.19156	15.5917	0.19482	15.5917	-0.28957
15.6083	-0.74641	15.6083	0.19115	15.6	0.19432	15.6	-0.28941
15.6167	-0.74564	15.6167	0.19084	15.6083	0.1939	15.6083	-0.28923
15.625	-0.74488	15.625	0.19047	15.6167	0.19332	15.6167	-0.28905
15.6333	-0.7441	15.6333	0.19015	15.625	0.19268	15.625	-0.28897
15.6417	-0.74331	15.6417	0.1898	15.6333	0.19226	15.6333	-0.28886
15.65	-0.74248	15.65	0.18942	15.6417	0.19186	15.6417	-0.28875
15.6583	-0.74157	15.6583	0.18907	15.65	0.19162	15.65	-0.28866
15.6667	-0.74066	15.6667	0.18869	15.6583	0.19144	15.6583	-0.28857
15.675	-0.73968	15.675	0.1883	15.6667	0.1913	15.6667	-0.28848
15.6833	-0.73878	15.6833	0.18786	15.675	0.1913	15.675	-0.28841
15.6917	-0.73794	15.6917	0.18741	15.6833	0.1914	15.6833	-0.28841
15.7	-0.73712	15.7	0.18695	15.6917	0.19158	15.6917	-0.28832
15.7083	-0.73629	15.7083	0.18652	15.7	0.1918	15.7	-0.28831
15.7167	-0.7354	15.7167	0.18617	15.7083	0.19222	15.7083	-0.28822
15.725	-0.73444	15.725	0.18588	15.7167	0.19244	15.7167	-0.2882
15.7333	-0.73344	15.7333	0.18561	15.725	0.19262	15.725	-0.28829
15.7417	-0.73229	15.7417	0.18529	15.7333	0.19276	15.7333	-0.28836
15.75	-0.73116	15.75	0.18492	15.7417	0.19262	15.7417	-0.28854
15.7583	-0.73013	15.7583	0.18448	15.75	0.1925	15.75	-0.28864
15.7667	-0.72905	15.7667	0.18408	15.7583	0.19222	15.7583	-0.28879
15.775	-0.72796	15.775	0.18376	15.7667	0.19186	15.7667	-0.28891
15.7833	-0.72681	15.7833	0.1835	15.775	0.1915	15.775	-0.28891
15.7917	-0.72561	15.7917	0.18332	15.7833	0.19118	15.7833	-0.28891
15.8	-0.72439	15.8	0.18316	15.7917	0.19094	15.7917	-0.28889
15.8083	-0.72323	15.8083	0.18302	15.8	0.19066	15.8	-0.28898
15.8167	-0.72215	15.8167	0.18282	15.8083	0.19044	15.8083	-0.28909
15.825	-0.72113	15.825	0.18256	15.8167	0.19016	15.8167	-0.28925
15.8333	-0.72021	15.8333	0.1822	15.825	0.1897	15.825	-0.28939
15.8417	-0.71942	15.8417	0.18179	15.8333	0.18908	15.8333	-0.28939
15.85	-0.71864	15.85	0.18143	15.8417	0.18812	15.8417	-0.28945
15.8583	-0.71768	15.8583	0.1811	15.85	0.18724	15.85	-0.28929
15.8667	-0.71661	15.8667	0.18074	15.8583	0.18646	15.8583	-0.28918
15.875	-0.71535	15.875	0.18033	15.8667	0.1856	15.8667	-0.28911
15.8833	-0.71396	15.8833	0.17994	15.875	0.18518	15.875	-0.28911
15.8917	-0.71252	15.8917	0.1795	15.8833	0.18464	15.8833	-0.28934
15.9	-0.71101	15.9	0.17905	15.8917	0.18428	15.8917	-0.28961
15.9083	-0.70973	15.9083	0.17868	15.9	0.18414	15.9	-0.28989
15.9167	-0.70854	15.9167	0.17836	15.9083	0.18378	15.9083	-0.29016
15.925	-0.70731	15.925	0.17809	15.9167	0.18332	15.9167	-0.29037
15.9333	-0.70621	15.9333	0.17786	15.925	0.1828	15.925	-0.29048
15.9417	-0.70493	15.9417	0.17759	15.9333	0.18236	15.9333	-0.29048
15.95	-0.70365	15.95	0.17731	15.9417	0.182	15.9417	-0.29041
15.9583	-0.70251	15.9583	0.17697	15.95	0.1819	15.95	-0.29026
15.9667	-0.70144	15.9667	0.17661	15.9583	0.182	15.9583	-0.29009
15.975	-0.7005	15.975	0.17626	15.9667	0.18212	15.9667	-0.28987
15.9833	-0.69961	15.9833	0.17588	15.975	0.18212	15.975	-0.28975
15.9917	-0.69877	15.9917	0.17558	15.9833	0.18194	15.9833	-0.28978
16	-0.69788	16	0.17533	15.9917	0.18148	15.9917	-0.28987
16.0083	-0.69694	16.0083	0.17516	16	0.18104	16	-0.29014
16.0167	-0.69594	16.0167	0.17492	16.0083	0.1807	16.0083	-0.29035
16.025	-0.6949	16.025	0.17475	16.0167	0.18062	16.0167	-0.29055
16.0333	-0.69385	16.0333	0.1746	16.025	0.18098	16.025	-0.29067
16.0417	-0.69287	16.0417	0.1745	16.0333	0.18148	16.0333	-0.29064
16.05	-0.69189	16.05	0.17441	16.0417	0.182	16.0417	-0.29051
16.0583	-0.69089	16.0583	0.17432	16.05	0.1824	16.05	-0.29028
16.0667	-0.68993	16.0667	0.17423	16.0583	0.18276	16.0583	-0.29016
16.075	-0.68903	16.075	0.17414	16.0667	0.1828	16.0667	-0.29005
16.0833	-0.68819	16.0833	0.17402	16.075	0.1828	16.075	-0.29007
16.0917	-0.68741	16.0917	0.17382	16.0833	0.18294	16.0833	-0.29012
16.1	-0.68662	16.1	0.17355	16.0917	0.18294	16.0917	-0.29012
16.1083	-0.68582	16.1083	0.17323	16.1	0.18312	16.1	-0.29019
16.1167	-0.68504	16.1167	0.173	16.1083	0.18322	16.1083	-0.29021
16.125	-0.68415	16.125	0.17276	16.1167	0.1833	16.1167	-0.29023
16.1333	-0.68324	16.1333	0.17256	16.125	0.1833	16.125	-0.29019
16.1417	-0.68216	16.1417	0.17231	16.1333	0.18318	16.1333	-0.29003
16.15	-0.681	16.15	0.17204	16.1417	0.18326	16.1417	-0.28984
16.1583	-0.67985	16.1583	0.17178	16.15	0.18314	16.15	-0.28953
16.1667	-0.67864	16.1667	0.17142	16.1583	0.1828	16.1583	-0.28921
16.175	-0.67757	16.175	0.17099	16.1667	0.1824	16.1667	-0.28905
16.1833	-0.6765	16.1833	0.17055	16.175	0.18166	16.175	-0.28889
16.1917	-0.67554	16.1917	0.17019	16.1833	0.18094	16.1833	-0.28882
16.2	-0.67465	16.2	0.16984	16.1917	0.1804	16.1917	-0.28879
16.2083	-0.67367	16.2083	0.16957	16.2	0.18008	16.2	-0.28864
16.2167	-0.6727	16.2167	0.1693	16.2083	0.18002	16.2083	-0.28852
16.225	-0.67175	16.225	0.16904	16.2167	0.18016	16.2167	-0.28825
16.2333	-0.67083	16.2333	0.16888	16.225	0.18052	16.225	-0.288
16.2417	-0.67005	16.2417	0.16882	16.2333	0.18062	16.2333	-0.28783
16.25	-0.66921	16.25	0.16882	16.2417	0.18052	16.2417	-0.28767
16.2583	-0.66843	16.2583	0.16882	16.25	0.18024	16.25	-0.28754
16.2667	-0.66764	16.2667	0.16882	16.2583	0.18008	16.2583	-0.28744
16.275	-0.66677	16.275	0.16891	16.2667	0.18002	16.2667	-0.28726
16.2833	-0.6659	16.2833	0.169	16.275	0.18016	16.275	-0.28706
16.2917	-0.66494	16.2917	0.16909	16.2833	0.18048	16.2833	-0.28683
16.3	-0.66398	16.3	0.16918	16.2917	0.18048	16.2917	-0.28655
16.3083	-0.66314	16.3083	0.16927	16.3	0.18034	16.3	-0.2864
16.3167	-0.66247	16.3167	0.16937	16.3083	0.18034	16.3083	-0.28633
16.325	-0.66193	16.325	0.16955	16.3167	0.18008	16.3167	-0.28642
16.3333	-0.66145	16.3333	0.16973	16.325	0.17974	16.325	-0.28656
16.3417	-0.66101	16.3417	0.16982	16.3333	0.17958	16.3333	-0.2866
16.35	-0.66053	16.35	0.16989	16.3417	0.17958	16.3417	-0.28655
16.3583	-0.66003	16.3583	0.16996	16.35	0.1797	16.35	-0.28647
16.3667	-0.65945	16.3667	0.17003	16.3583	0.17984	16.3583	-0.2863
16.375	-0.65881	16.375	0.17012	16.3667	0.17988	16.3667	-0.28605
16.3833	-0.65809	16.3833	0.17021	16.375	0.17984	16.375	-0.28576
16.3917	-0.65736	16.3917	0.17019	16.3833	0.1799	16.3833	-0.28546
16.4	-0.65671	16.4	0.17021	16.3917	0.17998	16.3917	-0.28514
16.4083	-0.65605	16.4083	0.17028	16.4	0.1802	16.4	-0.28489
16.4167	-0.65544	16.4167	0.17039	16.4083	0.18008	16.4083	-0.28475
16.425	-0.65486	16.425	0.17058	16.4167	0.17988	16.4167	-0.28462
16.4333	-0.65431	16.4333	0.1708	16.425	0.17958	16.425	-0.28468
16.4417	-0.65384	16.4417	0.17107	16.4333	0.17912	16.4333	-0.28478
16.45	-0.6534	16.45	0.17131	16.4417	0.1788	16.4417	-0.28493
16.4583	-0.65299	16.4583	0.17154	16.45	0.17838	16.45	-0.28498
16.4667	-0.6526	16.4667	0.17174	16.4583	0.17842	16.4583	-0.28498
16.475	-0.65217	16.475	0.17178	16.4667	0.17856	16.4667	-0.28494
16.4833	-0.65171	16.4833	0.17178	16.475	0.17856	16.475	-0.28486
16.4917	-0.65126	16.4917	0.17171	16.4833	0.17874	16.4833	-0.28486
16.5	-0.65085	16.5	0.17165	16.4917	0.17862	16.4917	-0.28486
16.5083	-0.65043	16.5083	0.17163	16.5	0.17862	16.5	-0.28494
16.5167	-0.65004	16.5167	0.17163	16.5083	0.17874	16.5083	-0.28503
16.525	-0.64966	16.525	0.17174	16.5167	0.17898	16.5167	-0.28519
16.5333	-0.64925	16.5333	0.17183	16.525	0.17916	16.525	-0.28544
16.5417	-0.64881	16.5417	0.17199	16.5333	0.17924	16.5333	-0.28567
16.55	-0.6484	16.55	0.17217	16.5417	0.17934	16.5417	-0.28594
16.5583	-0.64797	16.5583	0.17226	16.55	0.1791	16.55	-0.28608
16.5667	-0.64756	16.5667	0.17234	16.5583	0.1787	16.5583	-0.28619
16.575	-0.64724	16.575	0.1724	16.5667	0.17824	16.5667	-0.28623
16.5833	-0.64696	16.5833	0.17251	16.575	0.17802	16.575	-0.28617
16.5917	-0.64662	16.5917	0.17274	16.5833	0.17796	16.5833	-0.28614
16.6	-0.6463	16.6	0.17304	16.5917	0.1781	16.5917	-0.28605
16.6083	-0.64594	16.6083	0.17341	16.6	0.1786	16.6	-0.28596
16.6167	-0.64555	16.6167	0.17377	16.6083	0.17924	16.6083	-0.28592
16.625	-0.6452	16.625	0.17412	16.6167	0.17976	16.6167	-0.28592
16.6333	-0.6449	16.6333	0.17446	16.625	0.18048	16.625	-0.28598
16.6417	-0.64461	16.6417	0.17478	16.6333	0.1809	16.6333	-0.2861
16.65	-0.64436	16.65	0.17517	16.6417	0.18094	16.6417	-0.2863
16.6583	-0.64417	16.6583	0.17556	16.65	0.18084	16.65	-0.28656
[truncated: 4,002 more rows]
