# Supplementary material for: Methane oxidation to ethanol by a molecular junction photocatalyst
Source: Nature. 2025 Jan 20;639(8054):368–74. doi: 10.1038/s41586-025-08630-x (PMC11903337; doi:10.1038/s41586-025-08630-x)
Supplement: Supplementary file 5 — Source Data Fig. 4 [file 41586_2025_8630_MOESM5_ESM.xlsx]

## Sheet: Fig.4a
	C2H5OH	CO2	S(C2H5OH)
1	124.695	28.8163	79.9571
2	124.432	29.3831	79.5987
3	124.959	37.6973	75.5948
4	123.115	33.5402	77.121
5	123.379	29.6666	79.3501
6	122.062	34.2961	76.8656
7	122.457	33.0678	77.6544
8	119.033	34.0126	76.6219
9	122.72	32.6899	77.6441
10	122.194	32.8789	77.7103
11	123.51	30.7059	78.6368
12	121.404	30.9893	78.0669
13	123.379	30.8003	78.5716
14	120.219	31.6506	77.7362
15	121.667	32.0286	77.6872
16	120.35	31.8396	77.5924
17	117.585	31.8396	77.1857
18	119.56	31.6506	77.6068
19	112.713	32.2175	76.5526
20	120.219	33.8237	76.9251
21	120.219	33.2568	77.138
22	119.297	30.8003	78.382
23	120.482	29.7611	79.0145
24	119.955	30.9893	78.3088
25	116.137	30.6114	77.9515
26	118.77	30.8003	78.2719
27	119.033	29.8555	78.7994
28	119.429	30.5169	78.4768
29	119.955	31.2727	78.1987
30	116.532	32.123	77.263
31	118.507	31.6506	77.487
32	120.219	32.9734	77.2785
33	118.638	30.8948	78.0647
34	119.297	31.9341	77.7337
35	116.268	31.9341	77.3203
36	119.429	30.8003	78.2961
37	121.14	28.0604	79.7787
38	117.585	30.4224	78.1563
39	116.532	28.3439	79.1392
40	118.902	30.2335	78.4435
41	117.585	30.8948	77.9116
42	114.03	30.0445	78.7813
43	116.4	32.0286	77.1526
44	114.952	31.1782	77.4776
45	118.902	32.6899	77.3286
46	113.24	30.8948	77.2568
47	116.663	29.7611	78.4397
48	114.03	29.8555	78.0368
49	111.133	29.95	77.6517
50	113.635	31.0838	77.397

## Sheet: Fig.4b
wavelength	F(R)			Wavelength(nm)	AQE(%)
700	0.000344241
695	0			365 nm	6.97
690	0.000202466			450 nm	0.46
685	0.000556925
680	0.000919147
675	0.00131
670	0.00188
665	0.00237
660	0.00269
655	0.00329
650	0.00374
645	0.00425
640	0.00486
635	0.00536
630	0.0058
625	0.00628
620	0.00675
615	0.00717
610	0.0078
605	0.00843
600	0.00905
595	0.00974
590	0.01081
585	0.01173
580	0.01294
575	0.01397
570	0.01565
565	0.01713
560	0.01904
555	0.02071
550	0.02292
545	0.02521
540	0.02749
535	0.03033
530	0.03346
525	0.03651
520	0.04002
515	0.0438
510	0.04789
505	0.05194
500	0.05677
495	0.06176
490	0.06717
485	0.07293
480	0.07898
475	0.0853
470	0.09267
465	0.10036
460	0.10867
455	0.11764
450	0.12813
445	0.13932
440	0.15212
435	0.16749
430	0.18688
425	0.2114
420	0.24174
415	0.27651
410	0.31254
405	0.3485
400	0.38396
395	0.42006
390	0.45558
385	0.4907
380	0.52663
375	0.56159
370	0.59803
365	0.62643
360	0.64058
355	0.64307
350	0.63674
345	0.64592
340	0.65471
335	0.67231
330	0.68651
325	0.69959
320	0.69403
315	0.70065
310	0.70482
305	0.70989
300	0.71164
